# Supplementary material for: Applications of DeepSeek in Medicine: Bibliometric Analysis and Scoping Review
Source: J Med Internet Res. 2026 Jun 15;28:e93354. doi: 10.2196/93354 (PMC13268639; doi:10.2196/93354)
Supplement: Multimedia Appendix 3 [file jmir-v28-e93354-s003.xlsx]

## Sheet: Sheet1
Paper title	Author(s)	Year	Full reference (if not in paper’s reference list)	Research objectives	Key findings	Research design types	Strengths of DeepSeek	Limitations and challenges for DeepSeek	Future recommendations for DeepSeek	DeepSeek model version	Quality tier	Application domains of DeepSeek
Assessing the Suitability of ChatGPT and DeepSeek AI for Patient Education on Common Rheumatological Disorders	Alluri et al.	2025	N/A (it is in paper’s reference list)	To assess and compare ChatGPT and DeepSeek AI's effectiveness in generating understandable, accurate, and reliable patient education guides for three rheumatological conditions: systemic lupus erythematosus, systemic sclerosis, and dermatomyositis.	No statistically significant differences were found between ChatGPT and DeepSeek AI in terms of word count, readability (ease score), grade level, similarity percentage, and reliability scores. Both AI tools produced content with moderate reliability, but neither consistently outperformed the other across all evaluated parameters.	Cross-sectional study	No statistically significant differences were found between ChatGPT and DeepSeek AI across all evaluated parameters (word count, sentence count, average words per sentence, grade level, ease score, similarity percentage, reliability score). DeepSeek AI showed slightly higher lexical complexity (average syllables per word: 2.07 vs. 1.97 for ChatGPT) and higher reliability scores (3.67 vs. 3.33), t…	DeepSeek AI produced content with slightly lower readability (ease score: 25.77 vs. 33.00 for ChatGPT) and higher grade level (11.20 vs. 10.50), though differences were not statistically significant. Both AI tools produced content with moderate reliability (DISCERN scores 3.67 for DeepSeek) and similarity percentages (36.43%) requiring cautious interpretation.	Future research should include a broader range of AI platforms and encompass diverse diseases to better understand the general applicability of these AI tools. Repeated studies with updated AI versions are needed to ensure contemporary relevance. Inter-rater reliability measures should be included in future research. The study provides a clear scientific rationale for selecting the AI system that…	DeepSeek (Version not explicitly specified)	Low quality	Patient education; Rheumatology; Health literacy; Treatment adherence support
A Cross-Sectional Study Assessing the Suitability of ChatGPT and DeepSeek AI for Generating Patient Education Guides on Imaging Modalities in Stroke	Hussain et al.	2025	Hussain M, Hassan MM, Taj T, Shah V. A cross-sectional study assessing the suitability of ChatGPT and DeepSeek AI for generating patient education guides on imaging modalities in stroke. Cureus. Sep 11, 2025;17(9):e92066. [doi: 10.7759/cureus.92066] [Medline: 40980783]	To evaluate and compare the effectiveness of ChatGPT and DeepSeek AI in generating patient education content for imaging modalities used in stroke care.	No statistically significant difference was found between the two AI tools across grade level, ease score, similarity, and reliability. Both performed similarly, with minor variations in readability depending on the imaging modality.	Cross-sectional study	The study found no statistically significant difference between DeepSeek AI and ChatGPT in generating patient education materials. DeepSeek AI provided slightly more accessible content for non-contrast CT and DSA in terms of readability.	DeepSeek AI's content was generally similar to ChatGPT's, with both tools producing material at a high school to college reading level, which is above the recommended 5th-6th grade level for patient education.	The study does not explicitly provide future recommendations specific to DeepSeek. However, it implies that human oversight remains necessary to ensure content is clear, accurate, and suitable for patients, given that both tools produced content above the recommended reading level.	DeepSeek (version not explicitly specified)	Low quality	Stroke care / Patient education
Limitations of Artificial Intelligence Generated Images for Hand Surgery Patient Education	Duggan et al.	2025	Duggan JL, Mohamed O, Forrest E, Guo J, Rozental TD. Limitations of Artificial Intelligence Generated Images for Hand Surgery Patient Education. J Hand Surg Glob Online. Oct 10, 2025;7(6):100845. [doi: 10.1016/j.jhsg.2025.100845]	To evaluate whether popular AI text-to-image generators could create anatomically accurate images of common hand surgery procedures for use as patient education materials.	AI image generators produced highly detailed and visually engaging images but failed to portray accurate anatomy, with 99.8% of images containing some degree of fabricated anatomy. DALL-E consistently scored highest, while all generators scored significantly lower than the Control in terms of anatomical realism and accuracy.	Cross-sectional study	In the context of image generation, DeepSeek scored similarly to the Control for image detail and clarity.	DeepSeek performed significantly lower than the Control in overall accuracy and for criteria like legibility, anatomical realism, and appropriate surgical site. Its images contained fabricated anatomy.	Further work is needed to train and fine-tune AI models to produce accurate and appropriate images. This includes providing more comprehensive inputs (references and objective criteria) and collecting patient feedback on such images.	DeepSeek (Version not explicitly specified)	Low quality	Patient education materials
Evaluation of large language models in patient education for hyperthyroidism: A comparative study of chatgpt, gemini, and deepseek	Hu et al.	2025	Hu X, Lin R, Huang Y, Wu X, Gong Y, Huang H. Evaluation of large language models in patient education for hyperthyroidism: A comparative study of chatgpt, gemini, and deepseek. Endocrine. Dec 2025;90(3):1332-1338. [doi: 10.1007/s12020-025-04421-6]	To evaluate the application value of three mainstream LLMs (ChatGPT, Gemini, and DeepSeek) in the education of hyperthyroidism patients across five dimensions: relevance, accuracy, comprehensibility, comprehensiveness, and humanistic care.	DeepSeek achieved the highest scores in relevance (4.80±0.45), accuracy (4.59±0.57), and comprehensiveness (4.70±0.46). Gemini excelled in comprehensibility (4.49±0.58) and humanistic care (4.27±0.33). All three models produced text classified as ‘Difficult’ to read (FRE scores: 37-38).	Cross-sectional study	DeepSeek achieved the highest scores in relevance (4.80±0.45), accuracy (4.59±0.57), and comprehensiveness (4.70±0.46) among the three models, demonstrating superior alignment with evidence-based clinical guidelines.	DeepSeek’s responses were classified as ‘Difficult’ to read (Flesch Reading Ease Index: 38), requiring at least high school-level reading ability, which limits suitability for basic health education.	Future research is needed to evaluate which prompt engineering techniques enable LLMs to generate more patient-friendly responses. Improvements in text readability and vocabulary simplification are required. Ongoing advancements in AI-powered tools will continue to improve human health outcomes.	DeepSeek (Version not explicitly specified)	Low quality	Endocrinology; Hyperthyroidism patient education; Long-term disease management; Health information delivery
Are Artificial Intelligence-generated Patient Leaflets Ready for Clinical Use? A Readability Comparison across Common Orthopaedic	Jido JT, Wizni AA.	2025	Jido JT, Wizni AA. Are Artificial Intelligence-generated Patient Leaflets Ready for Clinical Use? A Readability Comparison across Common Orthopaedic Procedures. J Orthop Case Rep. Oct 2025;15(10):295-301. [doi: 10.13107/jocr.2025.v15.i10.6240]	To compare the readability of patient information leaflets (PILs) generated by three generative AI platforms (ChatGPT, Gemini, and DeepSeek) with those produced by the Royal College of Surgeons of England (RCS England) for common orthopedic procedures.	RCS England leaflets consistently demonstrated superior readability, meeting recommended health literacy standards (Flesch-Kincaid Grade Level 5.5-7.2). AI-generated leaflets frequently exceeded recommended complexity thresholds (Flesch-Kincaid Grade Level often >12), making them unsuitable for direct patient use without significant editing and oversight.	Cross-sectional study	DeepSeek generated patient leaflets that were more readable than those from ChatGPT and Gemini, though still suboptimal compared to professionally authored materials.	DeepSeek-generated leaflets did not meet recommended readability standards for the average patient.	Future research should investigate whether prompt engineering, post-editing by clinicians, or future iterations of LLMs might produce more accessible outputs. Similar evaluations in other clinical areas and qualitative research exploring patient perceptions of AI-generated materials are also recommended.	DeepSeek (version not explicitly specified)	Low quality	Patient education; generation of patient information leaflets for orthopedic procedures
Assessing the Quality, Usefulness, and Reliability of Large Language Models (ChatGPT, DeepSeek, and Gemini) in Answering General Questions Regarding Dyslexia and Dyscalculia	Alrubaian A.	2025	Alrubaian A. Assessing the Quality, Usefulness, and Reliability of Large Language Models (ChatGPT, DeepSeek, and Gemini) in Answering General Questions Regarding Dyslexia and Dyscalculia. Psychiatr Q. Jun 12, 2025. [doi: 10.1007/s11126-025-10170-6]	To evaluate the quality, usefulness, and reliability of three LLMs (ChatGPT-4, DeepSeek, and Gemini) in answering general questions about specific learning disorders (dyslexia and dyscalculia).	No statistically significant differences were found in quality or usefulness across models for both disorders. ChatGPT-4 demonstrated superior reliability for dyscalculia (P<0.05). For dyslexia, DeepSeek achieved 100% maximum reliability scores, while GPT-4 and Gemini scored 60%.	Cross-sectional study	For dyslexia, DeepSeek achieved 100% maximum reliability scores, outperforming GPT-4 and Gemini. DeepSeek showed comparable quality and usefulness to other models.	DeepSeek's reliability was not statistically different from Gemini for dyscalculia and was outperformed by GPT-4.	Future studies should focus on collecting authentic user questions, include questions about overlooked SLDs, establish standardized evaluation metrics through collaboration with experts, and evaluate cross-cultural and multilingual performance to identify potential linguistic biases. Longitudinal assessments to monitor model updates and consistency over time are needed.	DeepSeek (Version not explicitly specified)	Low quality	Specific learning disorders (dyslexia and dyscalculia) information dissemination and patient/parent education
Comparative Efficacy of ChatGPT and DeepSeek in Addressing Patient Queries on Gonarthrosis and Total Knee Arthroplasty	Gurbuz et al.	2025	N/A	To compare the efficacy of ChatGPT and DeepSeek in providing accurate and satisfactory responses to patients with gonarthrosis who are considering total knee arthroplasty (TKA).	ChatGPT significantly outperformed DeepSeek in both accuracy (8.7 ± 0.9 vs. 7.4 ± 1.2, P< 0.001) and patient satisfaction (8.9 ± 0.8 vs. 7.6 ± 1.1, P< 0.001). ChatGPT provided more comprehensive explanations for surgical procedures and postoperative care.	Prospective study	Performed better in offering concise summaries of recovery timelines.	Demonstrated significantly lower accuracy (7.4 ± 1.2 vs. 8.7 ± 0.9, P< 0.001) and lower patient satisfaction (7.6 ± 1.1 vs. 8.9 ± 0.8, P< 0.001) compared to ChatGPT.	Future research should explore the integration of AI-assisted information delivery in clinical practice and its long-term impact on clinical outcomes, patient satisfaction, and healthcare resource utilization. Longitudinal studies are needed to assess the long-term impact of AI-assisted patient education.	DeepSeek (Version not explicitly specified)	High quality	Orthopedics; total knee arthroplasty; gonarthrosis; patient education; preoperative anxiety reduction; answering patient queries about surgical procedures and postoperative care
Artificial intelligence in postoperative sinus care: a comparative study of ChatGPT-4, Google Gemini, and DeepSeek in patient education and support	Alsudays et al.	2025	Alsudays AM, Almanea KA, Alhajlah AA, Alroqi A. Artificial Intelligence in Postoperative Sinus Care: A Comparative Study of ChatGPT-4, Google Gemini, and DeepSeek in Patient Education and Support. J Craniofac Surg. Mar-Apr 2026;01;37(3-4):490-493. [doi: 10.1097/SCS.0000000000011922]	To compare the performance of ChatGPT-4, Google Gemini, and DeepSeek in addressing postoperative sinus care questions, specifically for patient education and support following functional endoscopic sinus surgery	DeepSeek generated significantly more words, sentences, and characters per word than the other models, but fewer words per sentence. ChatGPT-4 rated best in response clarity, while DeepSeek rated best in completeness. Google Gemini consistently scored lowest across accuracy, clarity, relevance, completeness, and usefulness.	Cross-sectional study	Comparable accuracy, relevance, and usefulness to ChatGPT-4.	Higher reading difficulty rating (80%) compared to ChatGPT-4 (70%).	Further investigations are needed to determine which AI chatbots (including DeepSeek) offer the best responses in various clinical case scenarios, particularly in postoperative care.	DeepSeek (version not explicitly specified)	Low quality	Postoperative sinus care;Patient education and support in rhinology
Evaluating large language models in patient education on facial plastic surgery: a standardized protocol	Tanas et al.	2025	Tanas Y, Gasper G, Rashidi K, Swed S. Evaluating large language models in patient education on facial plastic surgery: a standardized protocol. Int J Surg Protoc. Jun 11, 2025;29(3):108-112. [doi: 10.1097/SP9.0000000000000052]	To outline a standardized protocol for evaluating the quality of responses generated by seven LLMs (including DeepSeek) to common patient questions regarding facial plastic surgery.	This is a study protocol. No findings are reported. The protocol describes a methodology where responses will be evaluated by ten board-certified plastic surgeons using a rubric covering accuracy, clarity, completeness, and user engagement.	Study protocol	Not applicable	Not applicable.	No future recommendations reported for DeepSeek.	DeepSeek (Version not explicitly specified)	Low quality	Patient education; Plastic surgery
Reliability of Large Language Model-Based Chatbots Versus Clinicians as Sources of Information on Orthodontics:A Comparative Analysis	Martina et al.	2025	Martina S, Cannatà D, Paduano T, Schettino V, Giordano F, Galdi M. Reliability of Large Language Model-Based Chatbots Versus Clinicians as Sources of Information on Orthodontics: A Comparative Analysis. Dent J (Basel). Jul 24, 2025;13(8):343. [doi: 10.3390/dj13080343]	To assess the accuracy and consistency of AI-based chatbots as sources of orthodontic information by comparing their responses to those of general dental practitioners (GDPs) and orthodontic specialists (Os), and rating the educational value of detailed explanations.	Chatbots showed high consistency (Cronbach's α > 0.80). Their answers differed significantly from clinicians for most questions. DeepSeek achieved the highest Global Quality Scale (GQS) score (median 4.00). While useful, chatbots provided misleading information on controversial topics.	Cross-sectional study	DeepSeek achieved the highest Global Quality Scale (GQS) score (median 4.00; IQR 0.00), indicating somewhat useful information for patients.	Not mentioned	Not specifically mentioned for DeepSeek. The study generally recommends future research with larger, more geographically diverse samples and evaluation of evolving LLM versions over time.	DeepSeek (Version not explicitly specified)	Low quality	Patient education; orthodontic information provision; health information seeking behavior
Evaluation of appropriateness and readability of responses of large language models (ChatGPT-4o, Gemini, DeepSeek and Copilot) to frequently asked questions about congenital nasolacrimal duct obstruction	Sönmez et al.	2025	Sönmez MM, Baydemir EE, Elibol ES. Evaluation of appropriateness and readability of responses of large language models (ChatGPT-4o, Gemini, DeepSeek and Copilot) to frequently asked questions about congenital nasolacrimal duct obstruction. Journal Francais D Ophtalmologie. Dec 2025;48(10). [doi: 10.1016/j.jfo.2025.104678]	To compare the appropriateness and readability of responses generated by ChatGPT-4o, Gemini, DeepSeek, and Microsoft Copilot to frequently asked questions about congenital nasolacrimal duct obstruction.	DeepSeek produced the most appropriate and comprehensive responses (highest Likert scores) but had lower readability. ChatGPT-4o and Gemini offered balanced performance. Copilot showed weaker performance in key domains. Readability was highest for Gemini and Copilot.	Cross-sectional study	Most appropriate and comprehensive responses (highest Likert scores)	Responses were less readable (more complex and structured) compared to ChatGPT-4o and Gemini	Improve readability of DeepSeek responses to enhance accessibility for users with lower health literacy; balance accuracy with readability	DeepSeek (Version not explicitly specified)	Low quality	Pediatric ophthalmology; congenital nasolacrimal duct obstruction; FAQ answering for parents/caregivers
Evaluating the Role of Artificial Intelligence in Breast Self_x0002_Examination	Nayyar S.	2025	Nayyar S. Evaluating the Role of Artificial Intelligence in Breast Self-Examination. JMIR Form Res. Nov 27, 2025;9:e82550. [doi: 10.2196/82550]	To explore the role of conversational AI (using DeepSeek as an example) in educating the public on breast self-examination.	The AI provided clear, accessible, and evidence-aligned responses consistent with professional guidance. However, limitations included oversimplification and the absence of multimedia resources. The findings suggest AI can support public health education but should be complemented by physician oversight.	Qualitative analysis	Provided comprehensive, detailed, and evidence-aligned responses using language understandable to the general population. Stated that self-examination complements, not replaces, medical examination.	Risk of oversimplification, especially for individuals with different breast tissue anatomy. Lack of multimedia resources. Not enough emphasis on the fact that self-examination does not reduce mortality.	AI-based conversations should be complemented by physician oversight, public education campaigns, and accessibility to diagnostic services. Future evaluation could be conducted via upcoming "evaluator bots." AI responses should incorporate specific facts and percentages to stress important aspects	DeepSeek (Version not explicitly specified)	Low quality	Public health education; breast self-examination guidance; health awareness and patient empowerment for breast cancer screening
Evaluation of AI-Based Chatbots in Liver Cancer Information Dissemination: A Comparative Analysis of GPT, DeepSeek, Copilot, and Gemini	Karaagac M, Carkit S.	2025	Karaagac M, Carkit S. Evaluation of AI-Based Chatbots in Liver Cancer Information Dissemination: A Comparative Analysis of GPT, DeepSeek, Copilot, and Gemini. Oncology. 2026;104(3):283-292. [doi: 10.1159/000546726]	To evaluate AI-based chatbots (GPT, DeepSeek, Copilot, Gemini) in disseminating information on liver cancer, focusing on content quality, adherence to guidelines, and ease of comprehension.	All chatbots provided relevant information. GPT and DeepSeek scored lower on citing sources and update timelines, while Copilot omitted key local therapies. Gemini and Copilot performed better in "Understandability," while GPT and DeepSeek excelled in "Actionability." The study concluded chatbots can be initial informational tools but cannot replace professional medical consultation.	Cross-sectional study	Adequately emphasized early-stage treatment. Highlighted the importance of palliative care in advanced disease.	Scored lower on specifying information sources and update timelines. Exhibited limitations by insufficiently addressing the Milan criteria and omitting Transarterial Radioembolization (TARE).	Future chatbot development should involve structured collaborations between AI developers, academic medical institutions, and leading oncological societies. This includes expert panel reviews, API-based access to updated guideline repositories, and real-time clinician feedback mechanisms. Prospective studies incorporating larger samples and real patient interactions are essential.	DeepSeek (Version not explicitly specified)	Low quality	Liver cancer patient education; health information dissemination; oncology awareness; treatment option explanation for hepatocellular carcinoma
A Comparative Study of ChatGPT-4o and DeepSeek Responses to Mandibular Angle Osteotomy Questions	Jiang et al.	2025	Jiang C, Cheng W, Jiang X, Zhang J, Tang X. A Comparative Study of ChatGPT-4o and DeepSeek Responses to Mandibular Angle Osteotomy Questions. J Craniofac Surg. Jul 31, 2025. [doi: 10.1097/SCS.0000000000011698]	To compare the performance of ChatGPT-4o and DeepSeek in answering frequently asked questions about mandibular angle osteotomy, evaluating relevance, accuracy, completeness, and readability.	Both models provided reliable information. ChatGPT-4o gave more thorough and clinically aligned answers (higher completeness). DeepSeek provided answers that were significantly easier to read (higher readability). DeepSeek performed weakly on questions regarding the surgical process.	Cross-sectional study	Provided answers that were significantly easier to read (higher readability), with highlighted key information and more organized responses.	Weak performance in answering questions regarding the surgery process of mandibular angle osteotomy; provided incomplete answers for professional questions; responses were like textbook content, showing superficiality and lack of association with clinical practice.	Improvements in medical guidance of DeepSeek are required. DeepSeek needs strengthening, especially in the medical field, to answer professional questions more completely and with better clinical association.	DeepSeek (Version not explicitly specified)	Low quality	Patient education in craniomaxillofacial plastic surgery; answering patient questions about mandibular angle osteotomy
Quality evaluation of large language models in answering open-ended questions in the field of benign prostatic hyperplasia	Wang et al.	2025	Wang CB, Liu ZJ, Hao LS, et al. Quality evaluation of large language models in answering open-ended questions in the field of benign prostatic hyperplasia. Displays. Dec 2025;90. [doi: 10.1016/j.displa.2025.103144]	To evaluate eight open-source LLMs on 235 benign prostatic hyperplasia (BPH) questions using expert subjective scoring and objective metrics.	Llama achieved the highest subjective score (4.477/5). General-purpose models outperformed domain-specific medical models. PQ (primary questions) scored higher than EQ (extended questions). Objective metrics (BLEU, ROUGE) were poorly correlated with expert judgment, highlighting the need for human evaluation.	Cross-sectional study	Achieved moderate subjective expert scores (3.932/5)	BLEU-4gram correlation with subjective scores was negative; lower performance compared to Llama model	Expand question set to include rare and complex cases as well as other prostate conditions (prostate cancer, prostatitis); develop models specifically tailored to BPH-related content; use additional evaluation methods beyond BLEU/ROUGE to improve accuracy and reliability	DeepSeek (version not explicitly specified)	Low quality	Urology; benign prostatic hyperplasia; open-ended question answering for patient education and clinical decision support
Benchmark analysis of myopia-related issues using large language models: a comparison of ChatGPT-4o and deepseek	Yao et al.	2025	Yao J, Hsin SC, Li L, Ren X, Liu W. Benchmark analysis of myopia-related issues using large language models: a comparison of ChatGPT-4o and deepseek. BMC Ophthalmol. Nov 10, 2025;25(1):632. [doi: 10.1186/s12886-025-04328-w]	To evaluate the accuracy and comprehensiveness of responses generated by ChatGPT-4o and DeepSeek regarding commonly asked questions about myopia.	DeepSeek outperformed ChatGPT-4o in overall accuracy (76.7% vs. 43.3% "Good" ratings). Both models demonstrated high comprehensiveness when accuracy was rated "Good." Both underperformed in treatment-related queries, particularly regarding commercial products.	Cross-sectional study	DeepSeek significantly outperformed ChatGPT-4o in overall accuracy, with 76.7% of responses rated as "Good" compared to 43.3% for ChatGPT-4o.	Both models underperformed in treatment-related queries, particularly regarding commercial products. DeepSeek received one "Poor" rating in the treatment category.	Future development will require continuous updating of training data, incorporation of real-time clinical information, localization of medical content for region-specific relevance, domain-specific fine-tuning to enhance precision, and transparent benchmarking to monitor performance improvements. Future studies should include experts from different geographic regions to further validate model app…	DeepSeek (Version not explicitly specified)	Low quality	Myopia-related patient education, covering pathogenesis, clinical features, diagnosis, treatment, prevention, and prognosis
Using artificial intelligence models to generate dietary recommendations for chronic kidney disease patients: A comparative cross-sectional study	Yang et al.	2025	Yang B, Wei W, Liu C, et al. Using artificial intelligence models to generate dietary recommendations for chronic kidney disease patients: A comparative cross-sectional study. Clin Nutr. Dec 2025;55:76-80. [doi: 10.1016/j.clnu.2025.10.014]	To assess the performance of three AI models (ChatGPT, DeepSeek, Gemini) in generating dietary recommendations for CKD patients according to the KDIGO 2024 Clinical Practice Guideline.	DeepSeek received a significantly higher score for practicality. ChatGPT showed numerically higher accuracy. All models shared limitations: they could overlook contraindications, neglect age-specific needs, and lacked real-time knowledge updates. The study concluded that AI outputs still require expert validation.	Cross-sectional study	DeepSeek received a significantly higher score for practicality compared to ChatGPT and Gemini. It was notable for the accurate citation of sources following each statement, enhancing transparency. It offered concrete, actionable advice.	DeepSeek's protein intake recommendations were misaligned with CKD staging. It also shared common limitations with other models, such as overlooking contraindications and lacking real-time knowledge updates without internet connectivity.	Future advancements should prioritize dynamic guideline synchronization, multi-modal data integration, and embedded safety protocols for high-risk scenarios. The collaborative optimization of AI models between experts and developers is needed, along with strengthened ethical governance frameworks to address challenges of sensitive patient data collection. Large-scale longitudinal studies are also…	DeepSeek (Version not explicitly specified)	Low quality	Clinical nutrition; Patient education; Chronic kidney disease management; Dietary guideline adherence
AI-Generated Diet and Exercise Recommendations for Cardiovascular Health Compared to Established Cardiology Society Guidelines	Nduka et al.	2025	Nduka TC, Ndakotsu A, Nriagu VC, et al. AI-Generated Diet and Exercise Recommendations for Cardiovascular Health Compared to Established Cardiology Society Guidelines. Cureus. Aug 25, 2025;17(8):e90968. [doi: 10.7759/cureus.90968]	To assess the appropriateness, biases, and clinical relevance of diet and exercise recommendations produced by four LLMs (ChatGPT, Claude AI, DeepSeek AI, Google Gemini) against AHA/ACC and ESC guidelines.	90% of responses from ChatGPT, Claude AI, and DeepSeek AI met established standards. All five physical activity recommendations were deemed appropriate. All models struggled to provide precise quantitative guidance for carbohydrates and added sugar. Recommendations showed a slight preference for AHA/ACC guidelines over ESC guidelines.	Cross-sectional study	DeepSeek AI met established cardiovascular health standards, with 90% of its responses being appropriate. It performed well in generating physical activity recommendations.	Not applicable. The study did not report specific limitations or challenges for DeepSeek AI.	Future advancements should concentrate on raising the specificity of health recommendations and guaranteeing a fairer interpretation of international guidelines. Expanding the ability to provide nuanced, specific health recommendations is also needed.	DeepSeek (version not explicitly specified)	Low quality	Preventive cardiology; patient education on lifestyle modifications; generation of diet and exercise recommendations for cardiovascular disease prevention
DeepSeek perspective on managing Kawasaki disease in Chinese children	Pan Y, Jiao FY.	2025	Pan Y, Jiao FY. DeepSeek perspective on managing Kawasaki disease in Chinese children. Zhongguo Dang Dai Er Ke Za Zhi. May 15, 2025;27(5):524-528. Chinese. [doi: 10.7499/j.issn.1008-8830.2502042]	To explore the application of the DeepSeek AI model in managing Kawasaki disease (KD) in Chinese children, focusing on early diagnosis, personalized treatment, and multidisciplinary collaboration.	DeepSeek can potentially improve early diagnosis via multimodal data analysis, enable personalized dynamic treatment adjustments, integrate the latest global guidelines in real-time, provide personalized parent education, and support a data-sharing platform for multidisciplinary collaboration. Data quality and model explainability remain challenges.	Descriptive study	Improves early diagnosis via multimodal data analysis	Performance depends heavily on quality and diversity of training data	Develop an explainable AI module based on attention mechanisms to enhance clinical decision transparency.	DeepSeek (Version not explicitly specified)	Low quality	Pediatric Kawasaki disease management: early diagnosis, personalized treatment adjustment, real-time dynamic knowledge updates, parent education, multidisciplinary collaboration.
Prospective applications of artificial intelligence in general practice: clinical decision-making, patient communication, and residency education	Jin et al.	2025	Jin H, Zhai W, Jin S, Jiang J, Ma Y. Prospective applications of artificial intelligence in general practice: clinical decision-making, patient communication, and residency education. Chinese Journal of General Practice. October 2025;23(10):1786-1789. [doi: 10.16766/j.cnki.issn.1674-4152.004229]	To assess the potential application of AI (ChatGPT and DeepSeek) in general practice for clinical decision-making, patient communication, and residency education by comparing their responses to common clinical questions against those of physicians.	AI performed significantly better than first- and third-year residents in accuracy, comprehensiveness, and detail. However, AI was inferior to senior attending physicians in humanistic care and continuity of care management. AI shows promise as a knowledge consolidation tool in education but cannot replace senior clinicians for empathy and complex judgment.	Cross-sectional study	AI (including DeepSeek) significantly outperformed first- and third-year residents in accuracy, comprehensiveness, and detail of responses	Cannot replace real-world doctor-patient communication	Enhance AI's performance in complex scenarios requiring humanistic care and continuity of care.	DeepSeek (Version not explicitly specified)	Low quality	General practice: clinical decision-making, doctor-patient communication, and residency training.
A multicenter evaluation study of the use of large language models in neuro-ophthalmology	Wang et al.	2025	Wang Z, Zhang X, Jia H, et al. A multicenter evaluation study of the use of large language models in neuro-ophthalmology. Recent Advances in Ophthalmology. 2025;45(10):810-815. [doi: 10.13389/j.cnki.rao.2025.0139]	To evaluate the answers generated by four Chinese LLMs (Deepseek, Wenxin Yiyan 4.0, Doubao, Kimi1.5) to typical clinical questions in neuro-ophthalmology, using objective and expert assessments.	Kimi1.5 outperformed the other LLMs in completeness, accuracy, professionalism, relevance, and usefulness. However, none of the models could replace real-world doctor-patient communication. The study highlights the potential and current limitations of LLMs in this specialty.	Cross-sectional study	Not explicitly reported	Not explicitly reported	Further refine the evaluation system and improve assessment of humanistic qualities like empathy.	DeepSeek (Version not explicitly specified)	Moderate quality	Neuro-ophthalmology: answering patient clinical questions; evaluating LLM performance for doctor-patient communication and clinical Q&A in this specialty.
Comparative analysis of artificial intelligence tools for the dissemination of colorectal cancer screening guidelines: A novel perspective on early screening education	Zhang et al.	2025	Zhang Z, Zhang ZC, Zhang SP, et al. Comparative analysis of artificial intelligence tools for the dissemination of colorectal cancer screening guidelines: a novel perspective on early screening education. Int J Surg. Nov 1, 2025;111(11):8616-8620. [doi: 10.1097/JS9.0000000000002951]	To systematically evaluate the effectiveness of three AI tools—ChatGPT-4o, Claude3.5, and DeepSeek—in disseminating colorectal cancer screening guidelines to non-medical audiences based on the 2024 CSCO standards, focusing on accuracy, clarity, and rigor.	DeepSeek demonstrated superior regional adaptability and logical rigor for Chinese populations but required refinement in screening threshold accuracy. ChatGPT-4o showed structural clarity but had outdated criteria, and Claude3.5 offered a comprehensive framework but lacked implementation details.	Cross-sectional study	Demonstrated superior regional adaptability and logical rigor for Chinese populations; covered screening essentials and considered regional factors.	Required refinement in screening threshold accuracy; lacked details in polyp classification, IBD screening adjustments, and explanations of some terms.	Future efforts should focus on improving AI accuracy, reducing biases, ensuring alignment with current medical standards, and enhancing supervision and literacy of AI through multidisciplinary collaboration between clinicians, ethics committees, and AI developers to maximize its utility in healthcare communication.	DeepSeek (Version not explicitly specified)	Low quality	Colorectal cancer screening education; public health education; translation of clinical guidelines for non-medical audiences; health communication
Performance of Advanced Artificial Intelligence Models in Traumatic Dental Injuries in Primary Dentition: A Comparative Evaluation of ChatGPT-4 Omni, DeepSeek, Gemini Advanced,and Claude 3.7 in Terms of Accuracy, Completeness, Response Time, and Readability	Sezer B, Aydogdu T.	2025	Sezer B, Aydogdu T. Performance of Advanced Artificial Intelligence Models in Traumatic Dental Injuries in Primary Dentition: A Comparative Evaluation of ChatGPT-4 Omni, DeepSeek, Gemini Advanced, and Claude 3.7 in Terms of Accuracy, Completeness, Response Time, and Readability. Applied Sciences-Basel. Jul 2025;15(14). [doi: 10.3390/app15147778]	To evaluate and compare the performance of four AI chatbots (ChatGPT-4o, DeepSeek, Gemini Advanced, Claude 3.7) in responding to questions about traumatic dental injuries in primary dentition, based on accuracy, completeness, readability, and response time.	ChatGPT-4o showed higher accuracy than Gemini Advanced. DeepSeek outperformed Gemini Advanced in completeness. DeepSeek had the slowest response time and the most readable outputs. None of the models met public readability standards. A strong correlation existed between accuracy and completeness.	Cross-sectional study	DeepSeek demonstrated significantly higher completeness scores than Gemini Advanced. It produced the most readable outputs among the four models (highest FRES, lowest SMOG).	DeepSeek had the longest response time (69 ± 21 seconds) compared to other models. Its readability, while best among models, still did not meet public readability standards.	Future research should explore hybrid evaluation frameworks combining textual and visual inputs (e.g., radiographic data) to simulate real-world clinical scenarios. Specialty-specific LLMs trained on updated guideline-indexed datasets should be prioritized. Comparative studies across different languages and healthcare systems are needed. Co-design methodologies involving clinicians and AI develop…	DeepSeek (version not explicitly specified)	Low quality	Pediatric dentistry; traumatic dental injuries in primary dentition; clinical decision support for dental trauma management
Evaluating AI‐Generated Meal Plans for Simulated Diabetes Profiles: A Guideline‐Based Comparison of Three Language Models	Bayram et al.	2025	Bayram HM, Arslan S, Ozturkcan A. Evaluating AI-Generated Meal Plans for Simulated Diabetes Profiles: A Guideline-Based Comparison of Three Language Models. J Eval Clin Pract. Oct 2025;31(7):e70295. [doi: 10.1111/jep.70295]	To evaluate and compare the performance of three LLMs (ChatGPT-4.1, Grok-3, and DeepSeek) in generating medical nutrition therapy-aligned dietary plans for adults with type 2 diabetes mellitus.	DeepSeek demonstrated a BMI-responsive adjustment pattern, increasing total energy, protein, and cholesterol content from underweight to obese groups (P=0.025, 0.010, 0.011, respectively). However, it under-delivered carbohydrates (63.92% of guideline target) and exceeded saturated fat limits (188.42%).	Cross-sectional study	DeepSeek demonstrated a BMI-responsive adjustment pattern, increasing protein accuracy and tailoring energy and protein provision according to BMI categories (P=0.025 for energy, P=0.010 for protein).	DeepSeek showed lower overall energy alignment (63.16% of guideline target), under-delivered carbohydrates (63.92% of target), exceeded saturated fat limits (188.42% of recommended upper limit), and failed to meet carbohydrate recommendations.	Future directions include implementing RAG systems with human oversight, developing personalized prompting strategies for improving NCP compliance, conducting real-world clinical trials to evaluate practical impact, prioritizing linguistic and cultural adaptation, and establishing robust governance mechanisms for ethical and legal implications.	DeepSeek (Version not explicitly specified)	Low quality	Medical nutrition therapy; Type 2 diabetes mellitus dietary management; Personalized meal planning; Nutritional guideline adherence assessment
Performance evaluation of large language models in pediatric nephrology clinical decision support: a comprehensive assessment	Niel et al.	2025	Niel O, Dookhun D, Caliment A. Performance evaluation of large language models in pediatric nephrology clinical decision support: a comprehensive assessment. Pediatr Nephrol. Oct 2025;40(10):3211-3218. [doi: 10.1007/s00467-025-06819-w]	To evaluate the performance of contemporary LLMs, including a domain‑specific fine‑tuned model, in supporting clinical decision‑making for practicing pediatric nephrologists using comprehensive clinical cases.	Overall accuracy ranged from 50.8% (Gemini) to 86.9% (Claude), with a mean of 66.24%. Claude significantly outperformed other models. All models exhibited hallucinations and potentially life‑threatening decisions. Domain‑specific fine‑tuning improved performance across clinical criteria but did not enhance reasoning capabilities.	Cross-sectional study	DeepSeek achieved second‑highest accuracy (76.2%) among tested models; showed good performance across diagnosis, explorations, and treatment questions.	Hallucinations (3 occurrences) and potentially dangerous decisions (1 occurrence) were observed; limitations include generic answers and difficult access in free version.	Novel algorithms need to be developed to mitigate hallucinations and improve interpretability; under strict supervision, LLMs could help with patient management in under‑resourced areas; at later stages, with improved algorithms, AI models could revolutionize patient management.	DeepSeek (version not explicitly specified)	Low quality	Clinical decision support; pediatric nephrology; diagnostic formulation; treatment modification; prognostic assessment; patient management in under‑resourced areas
The Artificial Intelligence-Assisted Diagnosis of Skeletal Dysplasias in Pediatric Patients: A Comparative Benchmark Study of Large Language Models and a Clinical Expert Group	Ilić et al.	2025	Ilić N, Marić N, Cvetković D, et al. The Artificial Intelligence-Assisted Diagnosis of Skeletal Dysplasias in Pediatric Patients: A Comparative Benchmark Study of Large Language Models and a Clinical Expert Group. Genes (Basel). Jun 28, 2025;16(7):762. [doi: 10.3390/genes16070762]	To compare the diagnostic accuracy of two advanced LLMs (ChatGPT GPT-4 and DeepSeek) with that of a clinical expert panel in a cohort of pediatric patients with genetically confirmed skeletal dysplasias.	LLMs achieved comparable diagnostic top-3 accuracy (62.2% for ChatGPT, 64.4% for DeepSeek), which was lower than the expert panel's 82.2%. Both LLMs performed well on common disorders but struggled with ultra-rare and multisystemic conditions. In one complex case missed by experts, DeepSeek proposed the correct diagnosis, suggesting a complementary role.	Prospective study	DeepSeek achieved a comparable diagnostic top-3 accuracy (64.4%) to ChatGPT (62.2%). In one complex case missed by human experts, DeepSeek successfully proposed the correct diagnosis (Acrofacial Dysostosis).	Both LLMs struggled with ultra-rare and multisystemic conditions, with top-3 accuracy dropping to 50.0% for DeepSeek in this subgroup. Conditions like CODAS syndrome and Alpha Mannosidosis were consistently missed by both models.	Future implementations should prioritize integrative systems that allow dynamic interactions between human experts and AI. The focus should be on collaborative interfaces that enhance, rather than replace, clinical expertise. Models capable of dynamically learning from expert feedback or highlighting diagnostically uncertain cases for secondary review could serve as powerful next-generation tools.	DeepSeek (Version not explicitly specified)	High quality	Rare disease diagnostics; Pediatric genetics; Clinical decision support for skeletal dysplasias
Evaluation of deepseek, gemini, ChatGPT-4o, and perplexity in responding to salivary gland cancer	Bashah et al.	2025	Bashah A, Salem A, Al-Waqeerah A, et al. Evaluation of deepseek, gemini, ChatGPT-4o, and perplexity in responding to salivary gland cancer. BMC Oral Health. Aug 23, 2025;25(1):1358. [doi: 10.1186/s12903-025-06726-4]	To assess the performance of AI chatbots (Gemini, ChatGPT, DeepSeek, and Perplexity) in responding to clinical questions commonly posed by surgeons in the context of salivary gland cancer.	DeepSeek achieved the highest accuracy rate at 86.9%, followed by Gemini at 78.9%, ChatGPT-4o at 72.8%, and Perplexity at 71.6%. None achieved the 90% accuracy threshold recommended for clinical applications. DeepSeek and Gemini showed stable performance across days, while ChatGPT-4o and Perplexity exhibited significant temporal variability.	Cross-sectional study	DeepSeek achieved the highest accuracy rate (86.9%) among the four tested models, with exceptional measurement precision and stable performance across days (P=0.949).	DeepSeek did not reach the 90% accuracy threshold recommended for clinical applications. It exhibited detail-level inaccuracies in complex scenarios and remains susceptible to hallucinations.	Further advancements in AI capabilities and thorough clinical validation are essential to ensure patient safety and effectiveness. Ongoing research may lead to customized AI systems with enhanced precision. Domain-specific training and rigorous validation across diverse medical specialties are needed.	DeepSeek (Version not explicitly specified)	Moderate quality	Oral and maxillofacial oncology; Clinical decision support; Salivary gland cancer management; Guideline-based question answering
Assessing the diagnostic and treatment accuracy of Large Language Models (LLMs) in Peri-Implant Diseases: a clinical experimental study	Amador Barbosa et al.	2025	Amador Barbosa I, Sergio Almeida Alves M, Rayse Zagalo de Almeida P, et al. Assessing the diagnostic and treatment accuracy of Large Language Models (LLMs) in Peri-implant diseases: A clinical experimental study. J Dent. Nov 2025;162:106091. [doi: 10.1016/j.jdent.2025.106091]	To evaluate the coherence, consistency, and diagnostic accuracy of eight AI-based chatbots in clinical scenarios related to dental implants.	GPT-4o demonstrated the highest diagnostic accuracy (88.8%) and intra-model stability (κ=0.82). Copilot and DeepSeek showed the lowest reliability. Significant differences were observed only in the reference citation criterion (P<0.001), with Gemini achieving 100% compliance.	Cross-sectional study	Not specifically reported.	DeepSeek showed the lowest reliability (κ=0.42) and was among the lower-performing models in diagnostic accuracy (55.5%).	Future studies should incorporate dynamic, dialogue-based interactions to better emulate real clinical workflows. More advanced statistical methods, such as generalized linear mixed effects models (GLMMs), should be applied to better discern fixed and random effects. Continued evaluation, refinement, and human oversight are necessary before widespread integration of AI tools in clinical implantol…	DeepSeek (Version not explicitly specified)	Low quality	Peri-implant disease diagnosis and treatment planning
Application of Large Language Models in Complex Clinical Cases: Cross-Sectional Evaluation Study	Huang et al.	2025	N/A	To evaluate the efficiency, accuracy, and cost of LLMs in handling complex medical cases and to assess their potential and applicability as tools for clinical decision support.	DeepSeek-R1 and GPTo1 demonstrated the highest accuracy (mean Likert score ~4.19 and 4.15) and lowest hallucination rates (6-8%), significantly outperforming other models. All LLMs drastically reduced decision-making time (under 1-3 minutes) compared to experts (33.6 minutes). LLMs also significantly reduced costs compared to MDT discussions, with open-source models like DeepSeek-R1 offering zero…	Cross-sectional study	DeepSeek-R1 demonstrated the highest accuracy (mean Likert score 4.19) and, alongside GPTo1, exhibited the lowest hallucination rates (8%). It significantly reduced decision-making time and offered a zero direct cost advantage as an open-source model.	Not applicable. The study did not report specific limitations or challenges for DeepSeek.	Future research should adopt more comprehensive evaluation frameworks to include reproducibility, bias, and potential harm. Further external validation across diverse healthcare settings is needed. Clinical trials and real-world validation are required before formal adoption in practice.	DeepSeek (Version not explicitly specified)	Moderate quality	Clinical decision support for complex medical cases; assisting with diagnosis, treatment planning, and management in cardiothoracic surgery
Enhancing treatment decision-making for low back pain: a novel framework integrating large language models with retrieval-augmented generation technology	Chen et al.	2025	Chen R, Zhang S, Zheng Y, Yu Q, Wang C. Enhancing treatment decision-making for low back pain: a novel framework integrating large language models with retrieval-augmented generation technology. Front Med (Lausanne). May 14, 2025 ;12:1599241. [doi: 10.3389/fmed.2025.1599241]	To develop and validate a clinical decision-support framework (CLBP-GPT) combining large language models (LLMs) with retrieval-augmented generation (RAG) and least-to-most (LtM) prompting for personalized treatment decision-making in chronic low back pain (CLBP).	CLBP-GPT significantly outperformed GPT-4.0, ERNIE Bot, and DeepSeek across five evaluation dimensions (accuracy, relevance, clarity, benefit, completeness). It achieved the highest total score (4.40, SD=0.20) and demonstrated improved accuracy and completeness compared to baseline models.	Proof-of-concept study	Not specifically reported.	Not specifically reported.	Not specifically reported.	DeepSeek (Version not explicitly specified)	Low quality	Clinical decision support; chronic low back pain management; personalized treatment planning
Diagnostic performance of Large Language Models (LLMs) compared with physicians in sleep medicine	Patel et al.	2025	Patel A, Ruoff C, Helgeson SA, Carvalho DZ, Castillo PR, Cheung J. Diagnostic performance of Large Language Models (LLMs) compared with physicians in sleep medicine. Sleep Med. Oct 2025;134:106677. [doi: 10.1016/j.sleep.2025.106677]	To evaluate and compare the diagnostic accuracy of three widely used LLMs (ChatGPT-4, Gemini 2.0, DeepSeek) and three experienced sleep physicians on real-world clinical vignettes from the AASM Case Book.	All three LLMs demonstrated diagnostic performance comparable to experienced sleep physicians. For final diagnoses, all LLMs achieved an identical average concordance score of 87.5%, which fell within the performance range of the physicians.	Cross-sectional study	DeepSeek demonstrated diagnostic performance comparable to experienced sleep physicians. For final diagnoses, it achieved an accuracy of 87.5%, which fell within the performance range of the board-certified physicians (81.3% - 96.9%).	The study noted that the evaluated models, including DeepSeek, more frequently missed less critical conditions such as mild insomnia or circadian rhythm disorders compared to physicians.	Future research would benefit from larger studies evaluating real-world clinical workflow integration, the impact on patient outcomes, and methods for enhancing AI transparency and reliability in sleep medicine. Evaluating multimodal capabilities that incorporate raw diagnostic data (e.g., PSG, EEG) is also suggested.	DeepSeek (version not explicitly specified)	Low quality	Sleep medicine, differential diagnosis, clinical decision support
DeepSeek perspective on managing Kawasaki disease in Chinese children	Pan Y, Jiao FY.	2025	Pan Y, Jiao FY. [DeepSeek perspective on managing Kawasaki disease in Chinese children]. Zhongguo Dang Dai Er Ke Za Zhi. May 15, 2025;27(5):524-528. Chinese. [doi: 10.7499/j.issn.1008-8830.2502042]	To explore the application of the DeepSeek AI model in the management of Kawasaki disease, including early diagnosis, personalized treatment, dynamic knowledge updating, parent education, and multidisciplinary collaboration.	DeepSeek shows promise in enhancing early diagnosis through multimodal data integration, dynamically adjusting treatment plans for personalized medicine, integrating global guidelines in real-time, providing personalized health education, and establishing platforms for clinical data sharing to support intelligent decision-making.	Descriptive study	Significant localized technical advantages and compliance adaptability in Chinese medicine; coverage of Chinese medical literature far exceeds ChatGPT; supports localized deployment and data desensitization; multimodal analysis capability; small-sample learning ability (85% accuracy with only 200 training samples); cost-effectiveness (30-50% reduction in computational resource consumption).	Performance highly dependent on training data quality and diversity (uneven geographical distribution, insufficient ethnic diversity coverage); limited ability to recognize rare complications due to scarcity of samples; “black box” characteristic may affect clinician acceptance; requires “AI-assisted + doctor-led” educational model to avoid alienating doctor-patient relationships.	Construct a national multi-center Kawasaki disease data collaboration network; integrate case data from multiple locations to enhance model generalization ability; develop an interpretable AI module based on attention mechanisms to enhance transparency of clinical decision-making; establish a human-machine collaborative education model (“AI intelligent push + in-depth doctor interpretation”); com…	DeepSeek (version not explicitly specified)	Low quality	Kawasaki disease management; early diagnosis; personalized treatment planning; real-time knowledge update and integration; parent education; multidisciplinary collaboration; pediatric rheumatology; cardiology
A comparative evaluation of publicly available large language models in the assessment of CTG traces according to the FIGO criteria	Psilopatis et al.	2025	Psilopatis I, Monod C, Filippi V, et al. A comparative evaluation of publicly available large language models in the assessment of CTG traces according to the FIGO criteria. Arch Gynecol Obstet. Nov 2025;312(5):1571-1580. [doi: 10.1007/s00404-025-08145-w]	To evaluate and compare the accuracy of various LLMs (ChatGPT-4.0, Google Gemini, Bing Copilot, and DeepSeek) in interpreting cardiotocography (CTG) traces based on the FIGO 2015 criteria.	DeepSeek was unable to interpret CTG images and was excluded. Google Gemini showed poor performance (6.7% on normal CTGs). ChatGPT-4.0 partially succeeded (46.7% on normal, 50% on abnormal). Bing Copilot accurately interpreted normal CTGs (96.6%) but failed on abnormal ones (0%).	Cross-sectional study	None reported.	Unable to process or interpret any CTG trace due to the visual nature of CTGs presented as images; was excluded from further analyses.	None reported. (DeepSeek was unable to interpret CTG images and was excluded from the study.)	DeepSeek (Version not explicitly specified)	Low quality	Cardiotocography trace interpretation in obstetrics; fetal monitoring according to FIGO criteria
Accuracy of AI-Powered Large Language Models in the Analysis of Laryngeal Images	Legrain et al.	2025	Legrain CF, Sogalow L, Maniaci A, Lechien JR. Accuracy of AI-Powered Large Language Models in the Analysis of Laryngeal Images. J Voice. Nov 6, 2025;S0892-1997(25)00441-2. [doi: 10.1016/j.jvoice.2025.10.021]	To investigate the performance of three LLMs (ChatGPT-4o, DeepSeek, and Claude-3.7-Sonnet) as adjunctive tools in analyzing clinical pictures of common phoniatric disorders, evaluating their diagnostic accuracy and management recommendations.	The performance of all three LLMs was low for providing accurate analysis of phoniatric cases based on clinical findings and laryngostroboscopic images. Their performance was comparable, except for treatment recommendations where DeepSeek scored significantly lower. The study found a high rate of inaccurate diagnoses for common conditions like reflux and glottic insufficiency.	Cross-sectional study	Not specifically addressed for DeepSeek.	DeepSeek demonstrated significantly lower treatment recommendation scores compared to ChatGPT-4o and Claude-3.7-Sonnet (P = 0.019); overall performance was low for accurate analysis of phoniatric cases based on clinical findings and images; conditions with highest inaccurate diagnoses included reflux, glottic insufficiency, and Reinke edema.	Future studies are needed when updated LLM versions become available, particularly those that consider video analyses rather than only clinical images, to assess whether diagnostic accuracy improves in phoniatric and laryngological applications.	DeepSeek (version not explicitly specified)	High quality	Phoniatrics; laryngology; analysis of laryngeal images; primary and differential diagnosis of laryngeal disorders; management and treatment recommendations
construction and evaluation of an evidence-based nursing knowledge question-answering agent driven by knowledge base and multi-model collaboration	Shi et al.	2025	Shi M, Qian Y, Yang S, et al. Construction and evaluation of an evidence-based nursing knowledge question-answering agent driven by knowledge base and multi-model collaboration. September 15, 2025;22(9): 1036-1042. [doi: 10.3761/j.issn.1672-9234.2025.09.002]	To construct an evidence-based nursing (EBN) knowledge Q&A agent driven by a knowledge base and multi-model collaboration, and to evaluate its performance against mainstream LLMs.	The EBN Q&A agent outperformed DeepSeek, Kimi, and ChatGPT-4o Mini in overall answer accuracy (78.69% vs ~60%). Its advantage was most pronounced for medium-difficulty questions. The integration of a specialized knowledge base and a multi-model voting mechanism enhanced professionalism and reduced hallucinations.	Cross-sectional study	Strengths reported for the evidence-based nursing Q&A agent, not for base DeepSeek	Base DeepSeek had lower overall accuracy (around 60%) in evidence-based nursing tests	build a dynamically updated structured knowledge graph.	DeepSeek (Version not explicitly specified)	Low quality	Evidence-based nursing: intelligent Q&A agent for nursing education and practice; knowledge base and multi-model collaborative system.
Pediatric surgical trainees and artificial intelligence: a comparative analysis of DeepSeek, Copilot, Google Bard and pediatric surgeons’ performance on the European Pediatric Surgical In_x001E_Training Examinations (EPSITE)	Gnatzy et al.	2025	Gnatzy R, Lacher M, Cascio S, Münsterer O, Wagner R, Aubert O. Pediatric surgical trainees and artificial intelligence: a comparative analysis of DeepSeek, Copilot, Google Bard and pediatric surgeons' performance on the European Pediatric Surgical In-Training Examinations (EPSITE). Pediatr Surg Int. Aug 8, 2025;41(1):247. [doi: 10.1007/s00383-025-06104-9]	To assess and compare the performance of three AI models (DeepSeek, Microsoft Copilot, and Google Bard) on the European Pediatric Surgery In-Training Examination (EPSITE) against the performance of pediatric surgical trainees.	DeepSeek achieved the highest accuracy (85.0%), significantly outperforming both human trainees (60.1%) and other models. Copilot (55.4%) performed comparably to trainees, while Bard (48.0%) performed significantly worse. Sixth-year trainees outperformed Copilot.	Cross-sectional study	Achieved the highest accuracy (85.0%), significantly outperforming both human trainees and other models.	Rate-limiting issues occurred when entering questions in rapid succession, with prompts advising to return later, which significantly delayed data entry.	Future studies should not only assess performance but also use broader metrics, evaluate linguistic parameters, perform text network analysis, and assess the self-correction capabilities of LLMs (including DeepSeek) before clinical integration, especially in high-stakes decision-making.	DeepSeek (Version not explicitly specified)	Low quality	Pediatric surgery education; performance on standardized in-training examinations (EPSITE); potential clinical decision support in pediatric surgery
Artificial Intelligence Adoption in Surgery: Cognition, Usage Patterns and Implementation Barriers of DeepSeek Among Healthcare Professionals in China’s Tertiary Hospitals	Xie et al.	2025	Xie H, Dai X, Xie J, et al. Artificial Intelligence Adoption in Surgery: Cognition, Usage Patterns and Implementation Barriers of DeepSeek Among Healthcare Professionals in China's Tertiary Hospitals. J Multidiscip Healthc. Nov 26, 2025;18:7719-7737. [doi: 10.2147/JMDH.S538723]	To investigate the cognition and application status of DeepSeek among surgical medical staff in Chinese tertiary hospitals and to analyze the factors influencing its clinical application.	While 67.0% understood basic functions, only 9.7% were proficient users. Actual clinical usage was low, with applications mainly in low-risk areas like teaching (43.2%). Key barriers included lack of formal training (94.8% untrained), data privacy concerns (57.5%), and fears of over-reliance (58.5%).	Cross-sectional study	DeepSeek demonstrated technical innovations such as advanced natural language processing, real-time predictive analytics, and explainable AI features. It also showed strong clinical efficacy in prior validation studies (e.g., 88.3% surgical risk prediction accuracy).	Significant implementation gaps were identified, including low clinical utilisation (only 9.7% proficient users), predominant use in low-risk applications, lack of formal training (94.8% untrained), data privacy concerns (57.5%), and fears of over-reliance (58.5%).	A standardized, stratified training system should be formulated. Implementation strategies should include a phased approach (pilot, training, expansion, optimization). Future research should incorporate hospital leadership perspectives, patient viewpoints, and conduct multi-center prospective studies to validate the impact of AI-assisted surgical planning on patient outcomes.	DeepSeek (Version not explicitly specified)	Moderate quality	Clinical decision support; surgical risk prediction; teaching and research support; patient services; auxiliary diagnosis and treatment; cross-department consultation; real-time medical record quality control
The art of medical synthesis: Where Chinese medical wisdom intersects with artificial intelligence	Lim et al.	2025	N/A	To critically examine current applications, potential benefits, challenges, and ethical considerations of integrating AI (including DeepSeek) into Chinese medicine while exploring strategies to harmonize traditional clinical values with technological advancements.	AI can enhance Chinese medicine diagnostics, acupuncture, personalized treatment, and education.	Descriptive study	Not reported	Not reported	Create culturally sensitive AI algorithms that incorporate fundamental CM theoretical principles. Develop comprehensive regulatory policies with measurable metrics (theoretical consistency scores, diagnostic concordance rates, cultural appropriateness indices, interpretability metrics).	DeepSeek (Version not explicitly specified)	Low quality	Chinese Medicine: diagnostic support, acupuncture, personalized treatment, education and training
Expert consensus on the deployment of DeepSeek in medical institutions	Beijing Health Law Society et al.	2025	N/A	To provide a scientific, standardized, and safe guideline for medical institutions deploying DeepSeek, covering legal, ethical, technical, and operational aspects.	The consensus outlines a comprehensive framework with three phases: pre-deployment assessment (demand, tech, ethics), deployment implementation (data, model, integration), and post-deployment management (monitoring, risk, compliance). It emphasizes data security, privacy, and human oversight.	Expert consensus	Potential to improve healthcare service quality and revolutionize management processes; Can assist in imaging, automated structured documentation, and literature synthesis	Hallucinations and errors require cautious; Requires rigorous legal and ethical compliance; Needs continuous human oversight and validation by qualified medical personnel	Conduct regular compliance reviews of laws and regulations, and perform periodic ethical re-evaluations based on clinical feedback to ensure ethical legitimacy and sustainability.	DeepSeek (Version not explicitly specified)	Low quality	Hospital deployment of DeepSeek: clinical decision support, automated structured documentation, patient data synthesis, and literature summarization.
AI in conjunctivitis research:assessing ChatGPT and DeepSeek for etiology,intervention, and citation integrity via hallucination rate analysis	Hasnain et al.	2025	Hasnain M, Aurangzeb K, Alhussein M, Ghani I, Mahmood MH. AI in conjunctivitis research: assessing ChatGPT and DeepSeek for etiology, intervention, and citation integrity via hallucination rate analysis. Front Artif Intell. Aug 20, 2025;8:1579375. [doi: 10.3389/frai.2025.1579375]	To compare the performance of ChatGPT and DeepSeek on topics related to conjunctivitis infection, evaluating their ability to provide precise and comprehensive information, and assessing their hallucination rates in generating academic references.	DeepSeek achieved a better performance with a 7% hallucination rate compared to ChatGPT's 13%. Claude demonstrated perfect 100% accuracy in binary classification of conjunctivitis images, significantly outperforming ChatGPT's 62.5% accuracy.	Cross-sectional study	DeepSeek excels in offering precise and comprehensive information on specific topics. It achieved a better hallucination rate (7%) compared to ChatGPT's 13% and provided detailed explanations and in-depth medical insights.	DeepSeek showed limited performance in understanding image datasets on conjunctivitis.	Future research can expand prompts to cover a broader spectrum of conjunctivitis topics. Image diversity can be improved using multi-institutional collaboration on AI-based approaches to strengthen diagnostic accuracy. Future refinements could include the introduction of AI models specific to the medical field and the use of additional databases to determine hallucination rates. Standardized algo…	DeepSeek (Version not explicitly specified)	Low quality	Ophthalmic disease diagnosis and research support; analyzing conjunctivitis etiology, intervention strategies, and evaluating citation integrity and hallucination rates in academic references
Evaluation of the performance of different large language models on head and neck anatomy questions in the dentistry specialization exam in Turkey	Gokkurt Yilmaz et al.	2025	Gokkurt Yilmaz BN, Ozbey F, Yilmaz BE. Evaluation of the performance of different large language models on head and neck anatomy questions in the dentistry specialization exam in Turkey. Surg Radiol Anat. Sep 22, 2025;47(1):211. [doi: 10.1007/s00276-025-03723-8]	To assess the performance of various LLMs (Gemini 1.5, Gemini 2, Copilot, Deepseek, Claude, ChatGPT 4o, ChatGPT 4, and ChatGPT o1) in addressing head and neck anatomy questions from the Dental Specialization Exam (DUS).	ChatGPT o1 demonstrated the highest accuracy rate (96.1%), while Gemini 1.5 showed the lowest (80.6%). The only statistically significant difference was between ChatGPT o1 and Gemini 1.5 (P<0.0031). When analyzed by topic, no significant differences emerged within individual anatomical categories.	Cross-sectional study	DeepSeek achieved an accuracy rate of 84.5% on head and neck anatomy questions, demonstrating competent performance among the eight tested models.	DeepSeek’s accuracy was significantly lower than ChatGPT o1 (96.1%) and ranked below top-performing models, highlighting variability in performance across different LLMs.	LLMs such as DeepSeek could serve as valuable educational tools for exam preparation, allowing students to test knowledge and receive explanations. However, AI models should not be regarded as absolute knowledge sources, and human oversight remains necessary. Long-term analysis to observe performance changes over time is recommended.	DeepSeek (Version not explicitly specified)	Low quality	Dental education; Head and neck anatomy; Dental Specialization Exam preparation; Multiple-choice question answering; Educational support
Artificial intelligence performance in answering multiple-choice oral pathology questions: a comparative analysis	Yilmaz et al.	2025	N/A	To evaluate the performance differences between eight large language models (Gemini 1.5, Gemini 2, ChatGPT 4o, ChatGPT 4, ChatGPT o1, Copilot, Claude 3.5, Deepseek) by analyzing their accuracy rates in answers to multiple-choice oral pathology questions from the Turkish Dental Specialization Examination (DUS).	Significant performance differences were observed among models (P< 0.001). ChatGPT o1 achieved the highest accuracy (96 correct, 4 incorrect), followed by Claude (84 correct), Gemini 2 and Deepseek (82 correct each). Copilot had the lowest performance (61 correct). ChatGPT o1 performed significantly better than most other models across both case-based and knowledge-based questions.	Cross-sectional study	Deepseek achieved 82 correct answers out of 100 questions, ranking among the top-performing models alongside Gemini 2 and Claude. For knowledge-based questions, Deepseek demonstrated the highest accuracy alongside ChatGPT o1.	None explicitly reported for DeepSeek in isolation; Copilot was identified as the lowest-performing model.	Future studies should be expanded to include a wider variety of question types, such as image-based questions, multi-step clinical scenarios, case analyses, and open-ended exam questions. Comprehensive studies involving a larger set of questions will enhance the reliability of the findings. It is recommended that the levels of reliability, currency, and clinical relevance of the models be evaluat…	DeepSeek (Version not explicitly specified)	Low quality	Dental education; Oral pathology examination preparation; Multiple-choice question answering; Academic training support
System-based comparison of the knowledge level of popular AI chatbots on human anatomy: a multiple-choice exam analysis of GPT-4.1, DeepSeek, Co-Pilot, and Gemini models	Nahir et al.	2025	Nahir M, Kasap A, Sahin B. System-based comparison of the knowledge level of popular AI chatbots on human anatomy: a multiple-choice exam analysis of GPT-4.1, DeepSeek, Co-Pilot, and Gemini models. Surg Radiol Anat. Nov 13, 2025;48(1):1. [doi: 10.1007/s00276-025-03769-8]	To comparatively assess the knowledge level of AI-based chatbots on human anatomy systems using multiple-choice questions, and to analyze their potential contribution to medical education.	GPT-4.1 achieved the highest accuracy (95.7%), followed by Co-Pilot (94.3%), DeepSeek (92.9%), and Gemini (91.4%). No significant correlation was found between item difficulty and chatbot accuracy. All chatbots scored 100% in respiratory and circulatory systems.	Cross-sectional study	Not specified (DeepSeek was one of four chatbots evaluated; it achieved 92.9% accuracy, ranking third)	Not specified	Not specified (the study provided general recommendations for AI chatbots in medical education, emphasizing the need for expert supervision and further improvement for complete reliability, but did not offer specific future recommendations targeting DeepSeek)	DeepSeek (Version not explicitly specified)	Low quality	Medical education; Anatomy knowledge assessment
The current status, knowledge, attitudes, and challenges of generative artificial intelligence use among undergraduate nursing students: a single-center cross-sectional survey of western China	Zhao et al.	2025	Zhao Y, Yuan Y, Wen Z, et al. The current status, knowledge, attitudes, and challenges of generative artificial intelligence use among undergraduate nursing students: a single-center cross-sectional survey of western China. Front Public Health. Sep 16, 2025;13:1648416. [doi: 10.3389/fpubh.2025.1648416]	To assess the current usage, knowledge level, attitudes, and perceived challenges of Gen AI among undergraduate nursing students in western China, to inform the effective integration of AI into nursing education.	Students demonstrated moderate knowledge (median 3.43) and positive attitudes (median 3.58) toward Gen AI. DeepSeek (72.10%) and Doubao (69.85%) were the most popular tools. Major concerns included data privacy, tool reliability, and impact on critical thinking skills.	Cross-sectional study	DeepSeek was the most popular AI tool among nursing students (72.10% adoption rate)	Not specified (the study surveyed student usage patterns and did not evaluate DeepSeek model performance)	Not specified (the study focused on assessing nursing students' usage, knowledge, attitudes, and challenges regarding Gen AI tools, including DeepSeek; recommendations were directed at educational interventions and curriculum development rather than specific future developments for DeepSeek)	DeepSeek (Version not explicitly specified)	Low quality	Nursing education; Health professions education; Student AI literacy assessment
Comparative Performance Analysis of AI Engines in Answering American Board of Surgery In-Training Examination Questions: A Multi-Subspecialty Evaluation	AlShahwan et al.	2025	N/A	To evaluate the performance of four AI engines—Perplexity, ChatGPT, DeepSeek, and Gemini—in answering 100 multiple-choice questions derived from the American Board of Surgery In-Training Examination (ABSITE) across five surgical subspecialties.	DeepSeek achieved the highest overall accuracy (74%), followed by ChatGPT (70%), Gemini (69%), and Perplexity (65%). Performance varied significantly by subspecialty; for example, Perplexity achieved 100% accuracy in breast and endocrine surgery, while ChatGPT showed significant performance variability across subspecialties.	Cross-sectional study	DeepSeek produced the most accurate responses overall with 74% accuracy, ranking highest among the four tested AI engines.	Performance varied across surgical subspecialties, indicating a need for further specialization to handle discipline diversity.	AI models need additional development to address performance differences across surgical specialties; future research should aim for larger item pools per category to enable more definitive statistical inference; and explore AI tools’ ability to explain or teach medical concepts, which is critical for education and clinical decision-making.	DeepSeek (Version not explicitly specified)	Low quality	Surgical education; general surgery knowledge assessment; exam preparation for surgical residents; automated question answering in surgical subspecialties
A pilot study of the performance of Chat GPT and other large language models on a written final year periodontology exam	Ramlogan et al.	2025	Ramlogan S, Raman V, Ramlogan S. A pilot study of the performance of Chat GPT and other large language models on a written final year periodontology exam. BMC Med Educ. May 19, 2025;25(1):727. [doi: 10.1186/s12909-025-07195-7]	To longitudinally compare the performance of ChatGPT-4/GPT-4o with final-year dental students on a written periodontology exam, and to compare other non-subscription LLMs (including DeepSeek) to the students' performance.	ChatGPT-4 and GPT-4o outperformed the students in the exam, with mean scores of 78% and 77% vs. 60%. However, performance was variable over time. Among other LLMs, Claude performed best, while DeepSeek, Gemini, and Le Chat also significantly outperformed the students.	Cross-sectional study	DeepSeek performed significantly better than the students on the exam, achieving a mean score of 78% compared to the students' 60%. It performed at the level of ChatGPT-4/GPT-4o.	The study highlights a general limitation for LLMs: the use of outdated terminology and a lack of detail in answers. This underscores the need for human oversight and validation.	Future work should investigate the longitudinal responses of other high-performing non-subscription LLMs (including DeepSeek). As LLMs evolve, their application to more complex data should be explored. Further investigations should also examine the impact of LLMs in assessments, identification of plagiarism, and the implications for academic integrity.	DeepSeek (version not explicitly specified)	Low quality	Dental education / Periodontology education (short-answer question answering)
A structured evaluation of LLM-generated step-by-step instructions in cadaveric brachial plexus dissection	Temizsoy Korkmaz et al.	2025	Temizsoy Korkmaz F, Ok F, Karip B, Keleş P. A structured evaluation of LLM-generated step-by-step instructions in cadaveric brachial plexus dissection. BMC Med Educ. Jul 1, 2025;25(1):903. [doi: 10.1186/s12909-025-07493-0]	To comparatively analyze the performance of four LLMs (ChatGPT-4o, Grok 3.0, Gemini Advanced 2.0 Pro, DeepSeek) in providing step-by-step guidance for a complex cadaveric dissection (brachial plexus), evaluating their scientific quality, educational value, and readability.	ChatGPT-4o and Grok 3.0 received the highest scores for scientific accuracy and guidance structure. DeepSeek showed high readability but limited content depth. Quality scores were positively correlated with text complexity. The study concludes LLMs can offer scalable, individualized support in resource-limited settings but cannot replace the educational value of human mentors.	Cross-sectional study	DeepSeek showed the highest readability (highest FRES score) among the four models evaluated, producing shorter and easier-to-understand texts.	DeepSeek had the lowest content depth and quality scores (lowest mDISCERN and GQS scores), with the lowest percentage of “Good” quality ratings (46.4% for mDISCERN and 60.7% “High” for GQS); 1.8% of its responses were rated as “Low” quality.	Future research should focus on integrating multimodal models capable of processing text, visual, and audio-based inputs; testing LLMs in real-time simulation environments; comparing interactions across different user groups (students, experts, trainers); and developing training modules to enhance AI literacy and content validation skills for safe educational integration.	DeepSeek (version not explicitly specified)	Low quality	Anatomy education; cadaveric dissection guidance; surgical anatomy training; step-by-step procedural coaching
A DeepSeek-powered locally deployed closed-loop system for enhancing quality control in electronic nursing documentation: development and clinical validation	Lv et al.	2025	N/A	To develop and evaluate the clinical efficacy of a locally deployed DeepSeek-powered closed-loop system for quality control of electronic nursing documentation.	After implementation, omission rates, logical inconsistencies, and timeliness errors decreased significantly. QC time per record decreased 3.2-fold. Nurse satisfaction was high (102.73/115). The system enhanced accuracy and workflow efficiency while ensuring data security.	Proof-of-concept study	Significantly improved documentation accuracy (reduced omission rates, logical inconsistencies, timeliness errors); reduced quality control time per record by 3.2-fold; achieved high nurse satisfaction (102.73/115); ensured data security via local deployment.	Model training and validation data were exclusively derived from a single healthcare organization, limiting generalizability to heterogeneous datasets from other hospitals; substantial heterogeneity in HIS architectures across institutions necessitates customized adaptations, increasing implementation and maintenance costs.	Future research should prioritize: (1) development of cross-disease transfer learning architectures, (2) standardization of HIS (health information system) interoperability protocols, and (3) integration of federated learning mechanisms to enhance model generalizability and reduce multi-institutional implementation barriers.	DeepSeek (version not explicitly specified)	Low quality	Electronic nursing documentation quality control; real-time error detection and closed-loop quality management in clinical nursing workflows
Evolving Perceptions and Attitudes to Adopting Generative AI in Professional Settings: Multicenter Longitudinal Qualitative Study of Senior Chinese Hospital Leaders	Zhi et al.	2025	Zhi Z, Zhao J, Li Q, et al. Evolving Perceptions and Attitudes to Adopting Generative AI in Professional Settings: Multicenter Longitudinal Qualitative Study of Senior Chinese Hospital Leaders. J Med Internet Res. Jun 27, 2025;27:e75531. [doi: 10.2196/75531]	To investigate senior Chinese hospital leaders’ perceptions of generative AI (GenAI) and their attitudes toward adopting it in professional settings, and to document how these perspectives evolve over six months.	Leaders’ understanding of GenAI improved significantly over time, shifting from cautious personal use to formal institutional adoption. Initial barriers (e.g., low technical literacy, resource concerns) diminished, while emerging catalysts (e.g., peer influence, DeepSeek’s breakthrough) accelerated adoption.	Cross-sectional study	The launch of DeepSeek acted as a major catalyst, accelerating awareness and institutional interest in GenAI adoption among hospital leaders.	None explicitly reported in this study.	Continuous evaluation and strategic consideration of emerging AI technologies such as DeepSeek.	DeepSeek (Version not explicitly specified)	Low quality	Hospital administration and management; strategic technology adoption; digital transformation in healthcare organizations
Structured Report Generation for Breast Cancer Imaging Based on Large Language Modeling: A Comparative Analysis of GPT-4 and DeepSeek	Chen et al.	2025	Chen K, Hou X, Li X, Xu W, Yi H. Structured Report Generation for Breast Cancer Imaging Based on Large Language Modeling: A Comparative Analysis of GPT-4 and DeepSeek. Acad Radiol. Oct 2025;32(10):5693-5702. [doi: 10.1016/j.acra.2025.07.046]	To compare the performance of DeepSeek and a GPT-4 based GPTs model in generating structured reports from breast cancer imaging free-text reports (mammography, ultrasound, MRI, PET/CT).	Both GPT-4 and DeepSeek showed satisfactory results for data mining and report structuring, with no significant differences in accuracy. DeepSeek’s advantage is local deployment; GPT-4’s advantage is personalization. Accuracy was >90% for TNM staging.	Retrospective study	DeepSeek’s advantage is that its base model can be deployed locally, allowing users to further improve the model according to their requirements. DeepSeek showed no significant difference from GPT-4 in accuracy (both >90% for TNM staging).	Not mentioned	Future applications should incorporate a manual review mechanism for suspicious lesions to further improve structured report quality. Larger datasets and multi-institutional validation are recommended to confirm the hypotheses.	DeepSeek (Version not explicitly specified)	Low quality	Structured reporting; radiology report generation; breast cancer imaging; data mining from free-text reports; clinical documentation automation
Assessment of Large Language Models in Human Resource Challenges across Corporate Hospitals in India: A Cross‑sectional Study	Muralidharan et al.	2025	Muralidharan S, Thomas S, Chaudhari KP,et al. Assessment of Large Language Models in Human Resource Challenges across Corporate Hospitals in India: A Cross-sectional Study. Ann Afr Med. Nov 20, 2025. French, English. [doi: 10.4103/aam.aam_456_25]	To evaluate and compare the effectiveness of four AI platforms (ChatGPT, DeepSeek AI, Copilot, and Gemini) in providing solutions to common human resource challenges in corporate hospitals across India, rated by 50 HR professionals on accuracy, relevance, practicability, and likelihood of use.	ChatGPT and DeepSeek AI received the highest ratings for accuracy (85% and 84% “strongly agree”) and likelihood of future use (80%–81%). Copilot and Gemini showed moderate acceptance (55%–60%). No significant associations were found with gender or years of experience.	Cross-sectional study	DeepSeek AI received high ratings for accuracy (84% strongly agree), relevance, practicability, and likelihood of future use (81% yes); perceived as providing practical solutions.	Effective adoption requires training, data accuracy, and ethical safeguards.	Future research should conduct larger, multi‑center studies with more diverse samples across industries and geographic regions. Comparative evaluations of AI performance against traditional HR decision‑making methods and longitudinal studies to assess sustained use impacts are needed. Development of industry‑specific AI models tailored to healthcare and corporate HR contexts, along with attention…	DeepSeek (Version not explicitly specified)	Low quality	Healthcare administration; Human resource management in corporate hospitals; Operational efficiency; Decision‑making support for HR professionals in healthcare settings
Benchmarking large language models for adverse drug reaction extraction in social media and clinical texts	Elbiach et al.	2025	Elbiach O, Grissette H, Nfaoui EH. Benchmarking large language models for adverse drug reaction extraction in social media and clinical texts. Results in Engineering. 2025;28:107362. [doi: 10.1016/j.rineng.2025.107362]	To systematically evaluate open- and closed-source LLMs (GPT-3.5-turbo, GPT-4o-mini, Phi-3-mini, LLaMA-3.2-1B, DeepSeek, BioMistral-7B) for adverse drug reaction extraction from social media and clinical texts using fine-tuning and in-context learning.	GPT-4o-mini achieved the highest fine-tuning performance (relaxed F1: 79.06% on CADEC, 66.80% on SMM4H). In few-shot ICL, GPT-4o-mini reached 65.57% (CADEC) and 49.34% (SMM4H). Domain-specific models (BioMistral-7B) underperformed on noisy social media data. String mismatches and semantic misalignment remain major challenges.	Cross-sectional study	None reported	None reported	Apply reinforcement learning with human feedback (RLHF) to fine-tune LLMs; employ data augmentation strategies (paraphrasing, typographical noise, simulating user-generated text); develop hybrid training pipelines combining structured biomedical data with social media corpora; use GPT-4o-mini-like models for clinical decision support with domain-specific tuning	DeepSeek (Version not explicitly specified)	Moderate quality	Pharmacovigilance; adverse drug reaction extraction from social media and clinical texts
Who reviewed this? Toward responsible integration of large language models for peer review of scientific articles in dental medicine	Eggmann et al.	2025	Eggmann F, Hildebrand H, Bornstein MM. Who reviewed this? Toward responsible integration of large language models for peer review of scientific articles in dental medicine. Swiss Dent J. Sep 23, 2025;135(3):1-15. [doi: 10.61872/sdj-2025-03-01]	To propose a framework for the responsible use of large language models (LLMs) in peer review of dental research, based on a cross-sectional review of peer review policies from the top 50 dental journals.	Policies varied widely: 52% of journals permitted LLM use with conditions, 38% prohibited it, and 10% lacked clear policies. Accountability remained with human reviewers, and confidentiality was a major concern. The proposed framework emphasizes reviewer accountability, confidentiality safeguards, disclosure requirements, and restricted use to non-evaluative tasks.	Descriptive study	Not specifically reported.	Not specifically reported.	Future research should explore how LLMs are used in real-world peer review workflows, including the extent, frequency, and outcomes of their application. Empirical studies assessing the impact of LLM assistance on review quality, reviewer efficiency, and editorial decision-making are essential. Surveys and interviews with reviewers, editors, and authors could provide valuable insights into ethica…	DeepSeek (Version not explicitly specified)	Low quality	Peer review and scholarly communication in dental research.
Benchmarking artificial intelligence models for citation accuracy in neuro-ophthalmological disorders research: A comparative analysis of four models	Civelekler M, Citirik M.	2025	Civelekler M, Citirik M. Benchmarking artificial intelligence models for citation accuracy in neuro-ophthalmological disorders research: a comparative analysis of four models. Journal of Hospital Librarianship. 2025;25(3-4):140-148. [doi: 10.1080/15323269.2025.2576895]	To evaluate the accuracy of four AI models (ChatGPT, Copilot, DeepSeek, Gemini) in generating PubMed citations for neuro-ophthalmology research, assessing correctness, DOI matching, and reference relevance.	DeepSeek had the highest accuracy (75.0%). Expert validation confirmed DeepSeek’s superiority. Domain-specific training improves citation accuracy, but human oversight remains essential due to AI hallucinations.	Cross-sectional study	Highest citation accuracy among tested models.	Still requires human oversight; AI hallucinations remain a concern	Improve training of AI models, especially domain‑specific models, to enhance citation accuracy.	DeepSeek (Version not explicitly specified)	Low quality	Neuro‑ophthalmology research: generating PubMed citations for academic literature
User Intent to Use DeepSeek for Health Care Purposes and Their Trust in the Large Language Model: Multinational Survey Study	Choudhury et al.	2025	N/A	To examine how ease of use, perceived usefulness, and risk perception interact to shape user trust in and intentions to adopt DeepSeek for healthcare purposes.	Trust played a pivotal mediating role. Ease of use had a significant indirect impact on usage intention through trust. Perceived usefulness contributed to both trust and direct adoption. Risk perception negatively affected usage intent. Significant non-linear (quadratic) effects were found for ease of use and risk, indicating threshold or plateau effects in user adoption.	Cross-sectional study	Users perceive DeepSeek favorably regarding ease of use, trust, and perceived usefulness. Ease of use significantly enhanced trust, which in turn drove intent to use the system for health-related purposes.	Higher risk perception negatively impacted intent to use. The study also identified significant non-linear (quadratic) effects, indicating that beyond a certain point, the influence of ease of use and perceived usefulness on user intentions may plateau or yield diminishing returns	Future research should replicate this study across different healthcare settings and populations to validate generalizability. Expanding the model to include additional mediators or moderators—such as privacy concerns, cultural differences, and prior experience with AI—could provide deeper insights. Longitudinal or experimental designs could help establish causality and track changes in user atti…	DeepSeek (Version not explicitly specified)	Low quality	Health informatics; User behavior and technology acceptance research; Consumer health information seeking
Automated analyses of risk of bias and critical appraisal of systematic reviews (ROBIS and AMSTAR 2): a comparison of the performance of 4 large language models	Forero et al.	2025	Forero DA, Abreu SE, Tovar BE, Oermann MH. Automated analyses of risk of bias and critical appraisal of systematic reviews (ROBIS and AMSTAR 2): a comparison of the performance of 4 large language models. J Am Med Inform Assoc. Sep 1, 2025;32(9):1471-1476. [doi: 10.1093/jamia/ocaf117]	To explore the performance of 4 LLM chatbots for the automated analysis of ROBIS and AMSTAR 2 tools for systematic reviews.	Gemini showed the best agreement with human experts for both ROBIS (accuracy: 58%) and AMSTAR 2 (accuracy: 70%). The second-best LLMs were ChatGPT for ROBIS and QWEN for AMSTAR 2. Some LLMs underestimated risk of bias or overestimated confidence in results.	Cross-sectional study	DeepSeek was one of the models compared, showing overall lower performance.	DeepSeek had the lowest agreement with human experts for both ROBIS (accuracy 10%) and AMSTAR 2 (accuracy 30%), with very low interrater reliability (Cohen's kappa of 0.034 for ROBIS).	Future studies need to test other LLMs, including those designed specifically for epidemiological research, and use more heterogeneous and larger samples of SRs. Examining the test-retest reliability of outputs and evaluating results generated by ensembles of LLM-LLM or LLM-human will be of great interest. More open datasets and implementation of guidelines such as MI-CLAIM-GEN are needed.	DeepSeek (Version not explicitly specified)	Low quality	Critical appraisal of systematic reviews and meta-analyses using ROBIS and AMSTAR 2 tools
Exploring the potential of DeepSeek through Chesterman’s translation model: A case study on GenAI-assisted translation of Yin and Yang terminologies	Guo N.	2025	Guo N. Exploring the potential of DeepSeek through Chesterman's translation model: A case study on GenAI-assisted translation of Yin and Yang terminologies. New Techno Humanities. 2025;5:75-80. [doi: 10.1016/j.techum.2025.10.008]	To explore whether DeepSeek (a GenAI model) can preserve the cultural and philosophical nuances of Yin and Yang terminology when translating the Yellow Emperor’s Inner Canon into Italian, based on Chesterman’s models of translation ethics.	DeepSeek failed to fully retain the cultural and philosophical nuances of Yin and Yang. AI-assisted translations violated ethics of representation, communication, and commitment, requiring post-editing and human-AI collaboration.	Cross-sectional study	Not reported	Cannot mediate cultural differences; lacks translator agency; GenAI‑assisted translation alone cannot promote traditional Chinese culture	AI‑assisted translations should be complemented by human interpreters because human translators can calibrate AI‑generated versions by mediating cultural differences. Human‑GenAI collaborations should open new areas for translation research and practice.	DeepSeek (Version not explicitly specified)	Low quality	Traditional Chinese Medicine: translation of Yin and Yang terminologies in The Yellow Emperor’s Inner Canon from Chinese to Italian
Application and Comparative Study of Generative Artificial Intelligence for Epidemic Prediction of Coronavirus Disease	Liang et al.	2025	Liang Z, Liang G, Kuang Y, Li Z. Application and Comparative Study of Generative Artificial Intelligence for Epidemic Prediction of Coronavirus Disease. Cureus. Aug 30, 2025;17(8):e91318. [doi: 10.7759/cureus.91318]	To explore a generative AI-driven approach for COVID-19 epidemic forecasting and compare its performance against traditional statistical and machine learning models.	Generative AI models, particularly Kimi, consistently delivered the most accurate and robust short-term forecasts. Kimi recorded the smallest errors for death predictions and among the lowest for new cases, outperforming DeepSeek and ChatGPT, which also surpassed statistical and machine learning approaches.	Cross-sectional study	DeepSeek (DS) performed well in epidemic forecasting, outperforming traditional statistical and machine learning models. It achieved very low error metrics in some categories, with the DS model showing a weighted RMSE of 55,344 for new cases.	While DeepSeek performed well, the study found that Kimi was the overall best-performing model, with DeepSeek being outperformed by Kimi in several error metrics for both case and death predictions.	Public health authorities should integrate generative AI technology into major infectious disease surveillance systems, promote public health data sharing mechanisms, and incorporate generative AI into epidemic intervention and resource allocation. Future research aims to extend the methods to other infectious disease forecasting to achieve universal conclusions.	DeepSeek (Version not explicitly specified)	High quality	Epidemic forecasting and early warning systems; public health surveillance; infectious disease prediction for COVID-19 cases and deaths
Benchmarking AI chatbots: assessing their accuracy in identifying hijacked medical journals	Hegedűs et al.	2025	Hegedűs M, Dadkhah M, Dávid LD. Benchmarking AI chatbots: assessing their accuracy in identifying hijacked medical journals. Diagnosis (Berl). May 22, 2025;13(1):82-91. [doi: 10.1515/dx-2025-0043]	To analyze and benchmark the performance of different AI chatbots (including ChatGPT, Gemini, Copilot, DeepSeek, Qwen, Perplexity, and Claude) in identifying hijacked medical journals.	Current AI chatbots can provide general information about hijacked journals but cannot reliably identify either real or hijacked journal titles. Copilot performed better than others but was not error‑free. No ideal AI chatbot exists for this task, and some may inadvertently promote hijacked journals.	Cross-sectional study	None reported specifically for DeepSeek.	DeepSeek could not reliably identify hijacked journals; provided inaccurate URLs for legitimate journals; showed inconsistencies in verifying legitimate vs. hijacked websites.	No specific future recommendations were provided for DeepSeek.	DeepSeek (Version not explicitly specified)	Low quality	Academic integrity; Journal evaluation; Detection of hijacked medical journals; Scholarly publishing quality control
Parents’ understanding and attitudes toward the application of AI in pediatric healthcare: a cross-sectional survey study	Huang et al.	2025	Huang YD, Zeng SL, Lin J,et al. Parents' understanding and attitudes toward the application of AI in pediatric healthcare: a cross-sectional survey study. Front Public Health. Aug 20, 2025;13:1654482. [doi: 10.3389/fpubh.2025.1654482]	To investigate parents' understanding and attitudes toward the application of Artificial Intelligence (e.g., large language models like ChatGPT, DeepSeek) in pediatric healthcare.	Most parents were aware of AI in pediatric care and recognized its convenience and efficiency. However, they expressed concerns about accuracy, accountability, and data privacy. Lack of awareness was notable among older individuals, those with lower education, and rural residents.	Cross-sectional study	Not reported.	Not reported.	Not reported.	DeepSeek (Version not explicitly specified)	Moderate quality	Applications in a survey study
From Guidelines to Code: Formalizing STOPP/START Criteria Using LLMs and RAG for Clinical Decision Support	Adrouji et al.	2025	Adrouji S, Mouazer A, Lamy JB. From Guidelines to Code: Formalizing STOPP/START Criteria Using LLMs and RAG for Clinical Decision Support. Stud Health Technol Inform. Oct 2, 2025;332:42-46. [doi: 10.3233/SHTI251492]	To automate the formalization of the STOPP/START v3 criteria for elderly patients with polypharmacy into executable Python code using large language models (DeepSeek, GPT-4o-mini) and Retrieval-Augmented Generation (RAG).	The algorithm successfully generated structured Python code conforming to the Speak-PIM framework from input rules. Preliminary evaluation on a subset of rules yielded high F1-scores for entity mapping (drug: 0.90, disease: 0.92, observation: 1.00) and perfect results for entity extraction and code logic consistency.	Proof-of-concept study	DeepSeek excelled at understanding the meaning, exceptions, and overall logic of complex clinical rules. It could deduce the nature of a rule (STOPP/START) from its intrinsic knowledge and was more reproducible than ChatGPT. It is also noted as a more cost-effective model.	DeepSeek required significantly more time to generate answers. It was less accurate in mapping medical entities to standard codes (ICD-10, ATC, LOINC) using the RAG approach. It also showed some reproducibility concerns, though less frequent than ChatGPT.	Future work should explore whether LLMs (including DeepSeek) could autonomously generate a flexible framework adaptable to various clinical guidelines. The retrieval process should be improved by incorporating full sentence context rather than relying solely on entity names.	DeepSeek (version not explicitly specified)	Low quality	Clinical decision support / Geriatric pharmacotherapy; formalizing STOPP/START criteria for optimizing therapy in elderly patients with polypharmacy into executable Python code.
Large language models in medical education: a comparative cross-platform evaluation in answering histological questions	Mavrych et al.	2025	Mavrych V, Yousef EM, Yaqinuddin A, Bolgova O. Large language models in medical education: a comparative cross-platform evaluation in answering histological questions. Med Educ Online. Dec 2025;30(1):2534065. [doi: 10.1080/10872981.2025.2534065]	To evaluate and compare the performance of five current LLMs (GPT-4.1, Claude 3.7 Sonnet, Gemini 2.0 Flash, Copilot, and DeepSeek R1) on correctly answering medical histology multiple choice questions.	All LLMs achieved exceptionally high accuracy (Mean 91.1%, SD 7.2) with no significant differences between systems. Gemini performed best (92.0%), followed by Claude (91.5%). Claude showed the highest test-retest reliability (ICC=0.931), while DeepSeek and Gemini showed moderate reliability. Topic-specific challenges were identified, with Muscle tissue (76.0%) and Lymphoid System (84.7%) presenti…	Cross-sectional study	Not mentioned	DeepSeek R1 achieved 90.3% accuracy (the lowest among five models) and demonstrated only moderate test-retest reliability (ICC = 0.633), significantly lower than Claude (ICC = 0.931) and GPT-4 (ICC = 0.882)	Not explicitly mentioned for DeepSeek. General recommendations included evaluating image-based histological assessment and developing pedagogical frameworks for human-AI collaboration, which would apply to all models including DeepSeek.	DeepSeek-R1	Low quality	Medical education; Basic medical sciences education; Answering histology multiple choice questions
How Well Do Different AI Language Models Inform Patients About Radiofrequency Ablation for Varicose Veins?	Zyada et al.	2025	Zyada A, Fakhry A, Nagib S, et al. How Well Do Different AI Language Models Inform Patients About Radiofrequency Ablation for Varicose Veins? Cureus. Jun 22, 2025;17(6):e86537. [doi: 10.7759/cureus.86537]	To assess and compare the reliability, clarity, and usefulness of AI‑generated answers to frequently asked patient questions about radiofrequency ablation (RFA) for varicose veins, as evaluated by expert vascular surgeons.	Grok‑3 provided the highest‑quality responses in 51.6% of instances, significantly outperforming all other models (P< 0.0001). ChatGPT‑4 ranked second (23.1%). Gemini, DeepSeek, and LLaMA showed comparable but lower performance. Nearly half of the surveyed surgeons remained uncertain about recommending AI tools to patients.	Cross-sectional study	Not mentioned	DeepSeek showed comparable but lower performance than Grok‑3 and ChatGPT‑4, with no statistically significant differences from Gemini and LLaMA (P> 0.05).	No specific future recommendations for DeepSeek alone were provided in the study.	DeepSeek-R1	Moderate quality	Vascular surgery patient education; Venous disease management; Radiofrequency ablation information; Pre-procedural patient counseling
Comparative evaluation of responses from DeepSeek-R1, ChatGPT-o1, ChatGPT-4, and dental GPT chatbots to patient inquiries about dental and maxillofacial prostheses	Özcivelek T, Özcan B.	2025	N/A	To evaluate and compare the accuracy, quality, readability, understandability, and actionability of responses from four AI chatbots regarding dental and maxillofacial prostheses.	Domain-specific Dental GPT and ChatGPT-o1 achieved significantly higher accuracy scores than DeepSeek-R1 and ChatGPT-4 (P< 0.001). All chatbots showed comparable excellent quality and understandability. DeepSeek-R1 demonstrated the best readability, while Dental GPT performed the worst in readability (P< 0.05).	Cross-sectional study	Achieved the highest median Flesch Reading Ease (FRE) score, indicating the best readability among the chatbots tested.	Accuracy was statistically lower than that of Dental GPT and ChatGPT-o1 (P =0.001).	The readability of responses, particularly for Dental GPT, should be enhanced. Future studies should evaluate chatbot performance across different languages, as performance may differ.	DeepSeek-R1	Low quality	Prosthodontics; dental and maxillofacial prostheses; patient education; evaluating accuracy, quality, readability, understandability, and actionability of AI-generated information
Quality and Readability Analysis of Artificial Intelligence-Generated Medical Information Related to Prostate Cancer: A Cross-Sectional Study of ChatGPT and DeepSeek	Luo et al.	2025	Luo Z, Lin C, Kim TH, Shin YS, Ahn ST. Quality and Readability Analysis of Artificial Intelligence-Generated Medical Information Related to Prostate Cancer: A Cross-Sectional Study of ChatGPT and DeepSeek. World J Mens Health. Sep 9, 2025. [doi: 10.5534/wjmh.250144]	To evaluate the quality, accuracy, and readability of prostate-cancer-related medical information produced by ChatGPT and DeepSeek.	No significant differences in PEMAT-P or DISCERN scores between ChatGPT and DeepSeek. However, DeepSeek had a higher Automated Readability Index (ARI) (12.63 vs. 10.85, P<0.001), indicating greater textual complexity.	Cross-sectional study	No statistically significant differences were observed between ChatGPT and DeepSeek in PEMAT-P scores or DISCERN scores, indicating comparable overall quality and understandability.	DeepSeek demonstrated a significantly higher Automated Readability Index (ARI) than ChatGPT (12.63±1.42 vs. 10.85±1.93, P<0.001), indicating greater textual complexity and reading difficulty.	Future efforts should focus on prompt optimization or text simplification to enhance accessibility and practicality of AI-generated health information. Longitudinal comparisons across different model versions should be considered, and future development should place greater emphasis on clearly citing information sources and providing actionable links to authoritative resources.	DeepSeek-R1	Low quality	Patient education; prostate cancer information dissemination; health literacy; readability assessment
Revisiting LLMs and Lung Cancer Questions: How AI Responds to Common Lung Cancer Questions Two Years Later	Nguyen et al.	2025	Nguyen D, Rahsepar AA, Chalian H, Hassani C, Kim GHJ, Bedayat A. Revisiting LLMs and Lung Cancer Questions: How AI Responds to Common Lung Cancer Questions Two Years Later. Acad Radiol. Dec 2025;32(12):7581-7588. [doi: 10.1016/j.acra.2025.08.056]	To evaluate the accuracy and consistency of five large language models (GPT-o3-mini, DeepSeek R1, Perplexity, Claude 3.5 Sonnet, and Gemini 2.0 Pro) in answering 40 standardized lung cancer-related questions.	GPT-o3-mini had the highest correct response rate (75.83%). DeepSeek R1 achieved 72.50% correct. GPT-o3-mini showed a higher refusal rate (8.33%) indicating a more cautious approach. DeepSeek R1 showed the most consistent inter-rater agreement.	Cross-sectional study	DeepSeek R1 showed the most consistent inter-rater agreement (moderate to substantial ranges) and demonstrated higher rates of responding to prompts compared to GPT-o3-mini.	DeepSeek R1 and Gemini still provided misleading explanations for non-existent Lung-RADS categories, highlighting ongoing challenges with AI hallucinations.	Not specifically mentioned for DeepSeek. The study recommends continued research on AI-driven medical response generation, clinician oversight, and further safeguards for patient-facing applications.	DeepSeek-R1	Low quality	Patient education; lung cancer information dissemination; medical question answering; radiology patient communication
Evaluating the Readability and Quality of Bladder Cancer Information from AI Chatbots: A Comparative Study Between ChatGPT, Google Gemini, Grok, Claude and DeepSeek	Patel K, Radcliffe R.	2025	Patel K, Radcliffe R. Evaluating the Readability and Quality of Bladder Cancer Information from AI Chatbots: A Comparative Study Between ChatGPT, Google Gemini, Grok, Claude and DeepSeek. J Clin Med. Nov 3,2025;14(21):7804. [doi: 10.3390/jcm14217804]	To assess the quality of information on bladder cancer provided by various AI chatbots (ChatGPT 4o, Google Gemini 2.0 flash, Grok 3, Claude Sonnet 3.7, and DeepSeek R1) in terms of readability indices and DISCERN scores.	ChatGPT 4o was the overall winner in readability scores, with the highest FRE score (59.4) and the lowest average reading grade level (7.0). Grok 3 received the highest average DISCERN score (52.0), followed closely by ChatGPT 4o (50.5).	Cross-sectional study	Not specifically reported for DeepSeek R1.	DeepSeek R1 had an average FRE score of 47.5 and an average FKRLG of 9.149, placing it in the mid-range for readability, but not among the best performers.	Future studies should incorporate a larger and more diverse reviewer panel (including nurses, patients, and other urologists), perform multiple independent runs with prompt-paraphrase sensitivity analysis, and include prospective patient studies measuring comprehension, trust, and decision-making outcomes.	DeepSeek-R1	Low quality	Urologic oncology, bladder cancer patient education, health literacy, clinical communication
Evaluating DeepResearch and DeepThink in anterior cruciate ligament surgery patient education: ChatGPT‐4o excels in comprehensiveness, DeepSeek R1 leads in clarity and readability of orthopaedic information	Gültekin et al.	2025	N/A	To compare ChatGPT-4o and DeepSeek R1 in generating responses to FAQs about ACL surgery, evaluating accuracy, clarity, completeness, consistency, and readability for evidence-based patient education.	Both models demonstrated high accuracy and consistency. ChatGPT-4o provided more comprehensive responses, while DeepSeek R1 generated clearer, more readable answers with lower Flesch-Kincaid Grade Level and higher Flesch Reading Ease scores. A trade-off between comprehensiveness and clarity was observed.	Cross-sectional study	DeepSeek R1 demonstrated superior clarity and significantly better readability with lower FKGL (8.9 vs. 14.2) and higher FRES (61.3 vs. 32.7), making responses more accessible to laypersons.	DeepSeek R1 scored lower in completeness, indicating its responses were less comprehensive compared to ChatGPT-4o.	Suggests integrating the complementary strengths of both models (ChatGPT and DeepSeek) through hybrid systems or customized prompting to optimize patient education outcomes.	DeepSeek-R1	High quality	Patient education; Orthopaedic surgery
Evaluating the Effectiveness of Generative AI for the Creation of Patient Education Materials on Coronary Heart Disease: A Comparative Study	Jiang et al.	2025	Jiang X, Liu J, Dai S, Mao X, Cha R, Wu L. Evaluating the Effectiveness of Generative AI for the Creation of Patient Education Materials on Coronary Heart Disease: A Comparative Study. JMIR Form Res. Nov 21, 2025;9:e78816. [doi: 10.2196/78816]	To explore the effectiveness of generative AI tools (ChatGPT-4o and DeepSeek R1) at generating patient education materials for coronary heart disease and compare them with materials developed by a professional medical team.	Generative AI significantly improved development efficiency (0.7 hours vs. 14 hours manually). All materials showed comparable understandability and actionability. However, accuracy issues were noted in AI-generated materials, with 4 of 8 experts reporting concerns about outdated or imprecise content.	Descriptive study	DeepSeek R1 demonstrated more stability in readability (difficult words) and higher stability in actionability scores compared to ChatGPT. It had a higher proportion of simple sentences, enhancing readability.	DeepSeek R1, like ChatGPT, had accuracy issues noted by experts (38% of experts reported errors), including outdated or imprecise content. Its content word frequency was lower than manually written materials, potentially increasing cognitive load.	Recommends developing generative AI models specifically trained on medical data or fine-tuned for PEM creation to enhance overall readability. Suggests reducing difficult words and increasing content word frequency to improve readability. Emphasizes the need for strict review by healthcare professionals to avoid outdated or incorrect information.	DeepSeek-R1	Low quality	Patient education; Cardiology; Patient education material development
Evaluating Large Language Models for Accuracy and Completeness of Vitiligo Patient Education: A Comparative Analysis	Su et al.	2025	Su J, Yang X, Li X, et al. Evaluating Large Language Models for Accuracy and Completeness of Vitiligo Patient Education: A Comparative Analysis. Clin Cosmet Investig Dermatol. Oct 23, 2025 ;18:2757-2767. [doi: 10.2147/CCID.S552979]	To evaluate the applicability, accuracy, and potential limitations of OpenAI o1, DeepSeek-R1, and Grok 3 for vitiligo patient education using 16 questions categorized by complexity.	All three LLMs demonstrated satisfactory accuracy and completeness. DeepSeek-R1 achieved the highest accuracy scores, but exhibited the lowest readability (lowest Flesch Reading Ease score). Errors occurred in complex treatment recommendations.	Cross-sectional study	DeepSeek-R1 achieved the highest accuracy scores among the three models and demonstrated superior completeness (median score 5). It excelled in delivering comprehensive analysis and integrating diagnostic and therapeutic information.	DeepSeek-R1 exhibited the lowest readability, with the mean Flesch Reading Ease score significantly lower than OpenAI o1 and Grok 3 (19.7 vs. 34.1 and 37.4). It also made specific inaccuracies, such as erroneously recommending mid-potency topical glucocorticoids.	Recommends improving accuracy by training models with the latest clinical practice guidelines or regularly updated, domain-specific datasets. Suggests enhancing readability by training with real doctor-patient dialogue scripts to generate natural, patient-oriented language while adapting expressions for diverse cultural backgrounds.	DeepSeek-R1	Low quality	Patient education; Dermatology
Readability and information quality of LLM_x0002_Generated HIV content: a methodological content evaluation	Chen et al.	2025	Chen G, Lin C, Kim JH, et al. Readability and information quality of LLM-Generated HIV content: a methodological content evaluation. BMC Infect Dis. Nov 20, 2025;25(1):1624. [doi: 10.1186/s12879-025-11621-y]	To compare readability and expert-rated information quality of HIV-related content generated by ChatGPT-4, DeepSeek-R1, and Grok-3.	Grok-3 scored higher on DISCERN (quality) but was harder to read. ChatGPT-4 and DeepSeek-R1 were more readable but less complete. A readability-quality trade-off was observed. DeepSeek-R1 showed excellent inter-rater reliability (ICC = 0.95).	Cross-sectional study	DeepSeek-R1 showed excellent inter-rater reliability (ICC = 0.95) among non-specialist clinicians, indicating consistent evaluation of its outputs.	DeepSeek-R1 was more readable but less complete than Grok-3; the study identified a consistent readability-quality trade-off. No significant difference from ChatGPT-4 in DISCERN scores among specialists.	Future studies should: (i) test comprehension and actionability in target populations using quizzes and teach-back, (ii) conduct field A/B experiments to evaluate uptake, (iii) implement two-track audits for language and stigma, (iv) expand evaluation to multilingual and multicultural contexts, and (v) anchor readability metrics to observed comprehension to explore whether content improvements tr…	DeepSeek-R1	Low quality	Patient education; HIV/AIDS communication; public health messaging; health information quality assessment
Exploring and Comparing the Use of Large Language Models in Supporting Osteoporosis Health Consultations	Li et al.	2025	Li X, Li G, Zhao Y, Liang Y, Dong Y, Zhang J. Exploring and Comparing the Use of Large Language Models in Supporting Osteoporosis Health Consultations. Clin Interv Aging. Nov 21, 2025;20:2133-2143. [doi: 10.2147/CIA.S551572]	To compare the medical accuracy and content comprehensiveness of three LLMs (ChatGPT-4o, Gemini-2.5 Pro, and DeepSeek-R1) in generating responses to frequently asked osteoporosis-related questions.	ChatGPT-4o achieved the highest accuracy and performed significantly better than Gemini-2.5 Pro and DeepSeek-R1. For content comprehensiveness, both ChatGPT-4o and Gemini-2.5 Pro scored higher than DeepSeek-R1, though the difference was not statistically significant. DeepSeek-R1 showed greater inconsistency.	Cross-sectional study	Offers real-time web-based source citations in its responses, providing timeliness and contextual relevance.	Demonstrated the greatest inconsistency across questions, with marked fluctuations in both accuracy and completeness. Prone to factual inconsistencies and terminological inaccuracies, compromising reliability.	Future work should focus on improving domain-specific accuracy, testing patient usability, and integrating these tools into supervised healthcare systems to maximize benefits and minimize risks.	DeepSeek-R1	Low quality	Patient education for osteoporosis; clinical consultation support; health information dissemination for chronic musculoskeletal diseases
Accuracy of AI chatbots in answering frequently asked questions on cervical cancer	Fan et al.	2025	Fan J, Xiao W, Yan Z, Ouyang Q. Accuracy of AI chatbots in answering frequently asked questions on cervical cancer. Front Artif Intell. Sep 1, 2025;8:1655303. [doi: 10.3389/frai.2025.1655303]	To compare the accuracy of DeepSeek and ChatGPT in answering frequently asked questions (FAQs) about cervical cancer, using the Global Quality Score (GQS) based on NCCN, FIGO, and WHO guidelines.	Both DeepSeek and ChatGPT demonstrated high accuracy, with no statistically significant difference in GQS scores (p>0.05p>0.05). DeepSeek had 68 (91.9%) responses rated as GQS 5 versus ChatGPT's 67 (90.5%). However, both models showed some limitations in the treatment subgroup, with a few responses rated GQS 3.	Cross-sectional study	Compared to ChatGPT, DeepSeek stands out for its free availability, making it more accessible in resource-limited scenarios to the public.	In regard to treatment issues, a cautious attitude should be maintained for both models.	Future research should examine a larger and more diverse sample of FAQs, including those in multiple languages. Continuous monitoring and updating of information sources, as well as regular re-evaluations of chatbot responses, are recommended. The incorporation of multiple guidelines and a broader range of medical literature is advised. Future studies could focus on evaluating the understandabili…	DeepSeek-R1	Low quality	Patient education and information dissemination; answering frequently asked questions about cervical cancer diagnosis, risk factors, treatment, and prevention
Feasibility evaluation of large language models in anesthesia-specific post-operative care instructions for total knee arthroplasty	Nagesh et al.	2025	Nagesh D, Keating DP, Divakaruni RV, Beutel BG. Feasibility evaluation of large language models in anesthesia-specific post-operative care instructions for total knee arthroplasty. PEC Innov. Nov 22, 2025;8:100444. [doi: 10.1016/j.pecinn.2025.100444]	To evaluate and compare four LLMs (GPT-4o, Claude 3.7 Sonnet, DeepSeek R1, and Gemini 2.0 Flash) in generating post-operative care instructions for TKA, assessing accuracy, clarity, relevance, consistency, and readability.	Claude and GPT-4o demonstrated higher accuracy than Gemini. DeepSeek R1 performed well in readability and clarity. All models achieved high consistency. Readability varied, with Gemini producing the most complex text.	Proof-of-concept study	DeepSeek R1 performed well in readability and general clarity (Flesch-Kincaid Grade Level: 9.00, Flesch Reading Ease: 43.93). Achieved high consistency (2.00±0.00) across outputs. Demonstrated higher observed accuracy (1.83±0.14) than Gemini (1.00±0.00).	Minor gaps in procedure-specific content relevance (1.89±0.19). Slightly lower relevance scores compared to Claude and GPT-4o. Output readability exceeded recommended sixth-to-eighth-grade level.	Freeze model identifiers and test contemporaneously. Include clinically-tuned or health-specific model versions. Conduct patient-level testing and outcomes data collection. Retain independent ratings to quantify inter-rater agreement. Improve training-data transparency. Optimize prompting or fine-tuning for plain-language outputs to enhance readability without sacrificing medical accuracy.	DeepSeek-R1	Low quality	Anesthesia-specific patient education; Post-operative care instruction generation; Total knee arthroplasty recovery guidance; Perioperative patient communication; Pain management, mobilization, and side effect education
Can Artificial Intelligence Educate Patients? Comparative Analysis of ChatGPT and DeepSeek Models in Meniscus Injuries	Bozgeyik B, Öğümsöğütlü E.	2025	Bozgeyik B, Öğümsöğütlü E. Can Artificial Intelligence Educate Patients? Comparative Analysis of ChatGPT and DeepSeek Models in Meniscus Injuries. Healthcare (Basel). Nov 20, 2025;13(22):2980. [doi: 10.3390/healthcare13222980]	To compare the quality and readability of responses generated by ChatGPT-5 and DeepSeek R1 to frequently asked patient questions about meniscus injuries.	DeepSeek demonstrated superior comprehensiveness and overall quality. Both models produced understandable content with comparable readability scores (high-school reading level), but neither met the recommended 6th-7th grade level for patient education materials.	Cross-sectional study	DeepSeek R1 performed significantly better than ChatGPT in the overall response rating system (P = 0.017) and achieved higher scores for comprehensiveness on the 4-point Likert scale (P = 0.005).	No specific limitations for DeepSeek.	Future research should expand to multiple orthopedic conditions, incorporate patient-centered evaluation metrics (usability, satisfaction, trust), and conduct longitudinal studies to monitor model performance across future updates, including DeepSeek's evolving versions.	DeepSeek-R1	Low quality	Patient education; Orthopedic patient information generation for meniscus injuries
A comprehensive evaluation of artificial intelligence–provided information on common ENT surgical procedures using the QAMAI tool	Bozhöyük MS, Yücel L.	2025	Bozhöyük MS, Yücel L. A comprehensive evaluation of artificial intelligence-provided information on common ENT surgical procedures using the QAMAI tool. J Laryngol Otol. Nov 2025;139(11):1109-1114. [doi: 10.1017/S0022215125103368]	To assess the quality of information provided by five AI applications (ChatGPT 4.0, GEMINI 1.5 Flash, Copilot, Claude 3.5 Sonnet, and DeepSeek-R1) regarding common ENT surgeries for patient education using the QAMAI tool.	Average QAMAI scores: Claude 3.5 Sonnet (28.24) and DeepSeek-R1 (28.13) scored highest (very good quality), followed by ChatGPT 4.0 (27.56). All models showed high response stability (consistency) across repeated queries. GEMINI 1.5 Flash had the lowest score (26.24).	Cross-sectional study	Achieved a high QAMAI total score (28.13 ± 0.84, “very good quality”), ranking second highest; demonstrated high response stability across repeated queries (ICC = 0.970).	None specifically reported for DeepSeek-R1.	None reported.	DeepSeek-R1	Low quality	Patient education in otorhinolaryngology (ENT); providing information on 15 common ENT surgical procedures
Enhancing the Readability of Online Pediatric Cataract Education Materials: A Comparative Study of Large Language Models	Qiu et al.	2025	Qiu X, Luo C, Zhang Q, Chung KY, Chen W, Chen H. Enhancing the Readability of Online Pediatric Cataract Education Materials: A Comparative Study of Large Language Models. Transl Vis Sci Technol. Aug 1, 2025 ;14(8):19. [doi: 10.1167/tvst.14.8.19]	To assess large language models (ChatGPT-4o, Gemini 2.0, and DeepSeek-R1) for enhancing the readability of online patient education materials on pediatric cataracts through multilingual adaptation, content retrieval, and prompt engineering.	DeepSeek-R1 achieved the greatest reduction in reading level (from 10.59±2.20 to 7.01±0.91, P<0.001) when converting original materials. Prompt engineering (Zero-shot-Cot APE) successfully achieved target readability below the sixth-grade level.	Cross-sectional study	DeepSeek-R1 achieved the greatest reduction in reading level (from 10.59±2.20 to 7.01±0.91, P<0.001) when converting original patient education materials.	Not explicitly reported	Future research should expand the approach to broader clinical contexts, explore prompt optimization strategies to further enhance effectiveness of LLM-generated materials, and integrate LLMs with refined prompt strategy design. Comprehensive evaluation of factual accuracy and quality of PEMs (coverage of definition, epidemiology, etiology) remains an important direction for future work.	DeepSeek-R1	Moderate quality	Patient education material readability enhancement; Pediatric ophthalmology; Multilingual patient education (English and Chinese); Content simplification and translation
Evaluating the performance of Large language models in rheumatology for connective tissue Diseases: DeepSeek-R1, ChatGPT-4.0, Copilot, and Gemini-2.0	Wang et al.	2025	Wang G, Yang R, Zhang Y, et al. Evaluating the performance of Large language models in rheumatology for connective tissue Diseases: DeepSeek-R1, ChatGPT-4.0, Copilot, and Gemini-2.0. Int J Med Inform. Mar 1, 2026;207:106172. [doi: 10.1016/j.ijmedinf.2025.106172]	To assess the accuracy, completeness, readability, and level of detail in the responses provided by four LLMs (DeepSeek-R1, ChatGPT-4.0, Copilot, and Gemini-2.0) to common questions related to connective tissue disease (CTD).	DeepSeek-R1 and ChatGPT-4.0 performed best overall, with the highest scores in accuracy, completeness, and level of detail. All LLMs provided responses that were "easy" to read. Health advice disclaimers were included in most responses. The study suggests LLMs show promising potential but with varied results.	Cross-sectional study	Performed best overall, alongside ChatGPT-4.0, with the highest scores in accuracy (5.35), completeness (2.30), and level of detail (84.05).	Not explicitly reported as a standalone limitation.	Future research should focus on further improving accuracy, completeness, and readability. Establishing mechanisms to assess dynamic updating ability, developing multi-turn dialogue simulations, and integrating LLMs with medical imaging, electronic health records, and other data sources are recommended.	DeepSeek-R1	Low quality	Rheumatology patient education; connective tissue disease information dissemination; clinical decision support for diagnosis and treatment of rheumatic diseases
Chinese generative AI models (DeepSeek and Qwen) rival ChatGPT-4 in ophthalmology queries with excellent performance in Arabic and English	Sallam et al.	2025	N/A	To benchmark the performance of Chinese generative AI models (Qwen-2.5, DeepSeek-R1) against ChatGPT-4o in answering common patient ophthalmology queries in both English and Arabic.	Qwen-2.5 achieved the highest overall performance in both English (4.43 ± 0.28) and Arabic (4.40 ± 0.29), outperforming DeepSeek-R1 and ChatGPT-4o (P = 0.002 and P = 0.007, respectively). All three models showed no statistically significant performance disparities between English and Arabic, demonstrating robust multilingual capabilities.	Cross-sectional study	Achieved excellent overall performance in both English and Arabic ophthalmology queries; demonstrated robust multilingual capabilities with no significant language-based performance disparity.	Ranked second to Qwen-2.5 in overall performance; showed a slight, non-significant preference for English over Arabic.	Future research should explore multimodal AI capabilities, integrating LLMs with deep learning algorithms for image-based diagnostics. Future evaluations should incorporate blinded assessments and explore more objective validation methods, such as direct patient outcomes or expert consensus panels.	DeepSeek-R1	Low quality	Ophthalmology; patient education; multilingual medical information provision; answering common patient queries about eye diseases
Evaluating the Performance of DeepSeek-R1 as a Patient Education Tool	Hu et al.	2025	Hu J, Wang J, He L, Qiu Z, Sun S, Peng F. Evaluating the Performance of DeepSeek-R1 as a Patient Education Tool. J Med Syst. Nov 10, 2025;49(1):158. [doi: 10.1007/s10916-025-02282-0]	To evaluate the response quality and readability of answers generated by DeepSeek-R1 to common patient questions about low back pain (LBP).	DeepSeek-R1's responses were overall "difficult to read". It showed good understandability but weak actionability. Consensus among clinicians confirmed satisfactory accuracy, completeness, and relevance. The assessment identified 9 instances (14.8%) of hallucinated references.	Cross-sectional study	DeepSeek-R1 demonstrated satisfactory quality in addressing common low back pain questions, showing good understandability and satisfactory accuracy, completeness, and relevance as per clinician consensus.	Readability analysis indicated responses were overall “difficult to read.” The actionability score was weak. The reference assessment identified 9 instances (14.8%) of hallucinated references.	Future research should focus on enhancing readability through prompt engineering, improving actionability, reducing hallucinations via repeated queries and citation enforcement, and conducting subgroup analyses across different health literacy levels.	DeepSeek-R1	Low quality	Patient education, low back pain management, musculoskeletal disorders, health literacy, rehabilitation
Carbohydrate counting in traditional Turkish fast foods for individuals with type 1 diabetes: Can artificial intelligence models replace dietitians?	Özkaya et al.	2025	Özkaya V, Eren E, Özgen Özkaya Ş, Özkaya G. Carbohydrate counting in traditional Turkish fast foods for individuals with type 1 diabetes: Can artificial intelligence models replace dietitians? Nutrition. Feb 2026;142:112986. [doi: 10.1016/j.nut.2025.112986]	To compare the accuracy of carbohydrate content estimations for traditional Turkish fast foods made by AI models (ChatGPT-4.0, DeepSeek, CarbManager, Gemini) and dietitians (with and without carbohydrate counting education).	There was low to moderate agreement between AI models and dietitians. ChatGPT showed the highest agreement with both groups of dietitians. Dietitians who provided carbohydrate counting education had higher agreement with AI models than those who did not.	Cross-sectional study	Not explicitly mentioned as a strength.	The lowest agreement was observed between dietitians without carbohydrate counting education and the DeepSeek model.	AI models should be integrated into structured carbohydrate counting training programs to provide immediate feedback. Developers should collaborate with local institutions to expand food databases and incorporate user-driven content generation for region-specific foods to improve DeepSeek's accuracy with culturally complex meals.	DeepSeek-R1	Low quality	Diabetes management; Carbohydrate counting and nutritional assessment for type 1 diabetes
Evaluating advanced AI reasoning models: ChatGPT-4.0 and DeepSeek-R1 diagnostic performance in otolaryngology: a comparative analysis	Prasad et al.	2025	Prasad S, Langlie J, Pasick L, Chen R, Franzmann E. Evaluating advanced AI reasoning models: ChatGPT-4.0 and DeepSeek-R1 diagnostic performance in otolaryngology: a comparative analysis. Am J Otolaryngol. Jul-Aug 2025;46(4):104667. [doi: 10.1016/j.amjoto.2025.104667]	To evaluate and compare the diagnostic accuracy, comprehensiveness, and clinical relevance of ChatGPT-4.0 and DeepSeek-R1 in otolaryngology, focusing on five common procedures, using patient-facing queries and benchmarking against clinical guidelines.	ChatGPT-4.0 provided more comprehensive details but sometimes suggested excessive diagnostics; DeepSeek-R1 offered concise, structured responses but often omitted nuanced surgical details. Both models showed limitations in precision and comprehensive clinical reasoning, with human specialists outperforming them.	Cross-sectional study	DeepSeek-R1 delivered concise, structured responses with clear categorization of indications, treatment alternatives, and procedural risks. It efficiently captured essential points and presented information in a well-organized manner.	DeepSeek-R1 frequently lacked detailed elaboration, omitted important surgical techniques, graft stabilization details, and minor complications. Its brevity compromised depth for thorough clinical counseling.	Future iterations should focus on improving specificity in procedural descriptions, accurately detailing surgical techniques, comprehensively addressing minor yet clinically relevant complications, and refining recovery processes. Transparency in reasoning processes and accurate clinical guideline integration are needed.	DeepSeek-R1	Low quality	Otolaryngology diagnostics; patient education; surgical procedure counseling; clinical decision support
Comparative evaluation of large language models in delivering guideline-compliant recommendations for topical NSAID use in musculoskeletal pain: a multidimensional analysis	Dong et al.	2025	N/A	To quantify four LLMs' (DeepSeek-R1, ChatGPT-4o, Gemini, Grok-3) adherence to the 2022 NSAID guidelines for musculoskeletal pain and characterize inter-model differences in response quality, readability, and clinical usability.	Gemini achieved the highest accuracy (8.33 ± 0.77) and Grok-3 showed the lowest over-conclusiveness. All models exceeded recommended readability thresholds and none met the actionability standard (≤33.5%). The study revealed significant variability in accuracy and over-conclusiveness among the models.	Cross-sectional study	Not explicitly highlighted as a strength.	DeepSeek-R1 had the highest incompleteness score (5.00 ± 2.52) and was among the lower performers in accuracy (7.72 ± 1.52). Only 50% of its responses met clinical standards (scores ≥ 8).	Future research should explore strategies to enhance LLMs’ clinical utility, such as integrating real-time guideline updates, improving readability for diverse populations, optimizing actionability through structured output formats, and implementing domain-adaptive fine-tuning, uncertainty quantification, real-time guideline verification, and human-machine collaborative review to reduce hallucina…	DeepSeek-R1	Low quality	Musculoskeletal pain management; patient education on topical NSAID use; clinical decision support for pain management; guideline adherence in pharmacotherapy
Large language models could be applied in personalized out-of_x0002_hospital management for breast cancer: a prospective randomized single blind study	Wang et al.	2025	N/A	To evaluate the accuracy, effectiveness, safety, personalization, and emotional care of LLMs (GPT-o3 and DeepSeek-R1) in the out-of-hospital management of breast cancer patients.	Both LLMs demonstrated personalized, empathetic, and accurate performance. DeepSeek-R1 showed better overall performance than GPT-o3, particularly in personalization, emotional care, and accuracy. However, hallucinatory responses (2.0%) were identified, limiting current autonomous applicability.	Prospective study	DeepSeek-R1 showed better overall performance than GPT-o3, particularly in personalization, emotional care, and accuracy. It generated more tokens (approximately 1.8 times) in identical time with less economic cost and had shorter response time. It received a higher proportion of high scores (4 points) across all evaluated dimensions.	DeepSeek-R1 tended to generate verbose content, making responses harder to quickly scan. Total economic expense was about 1.6 times that of GPT-o3 despite lower per-token cost. Both models had hallucinatory responses (2.0%), including potentially dangerous suggestions.	Future research must prioritize improving the safety and reliability of LLM answers, particularly eliminating hallucinatory responses. Advanced methods like retrieval-augmented generation (RAG) should be explored to increase real-world clinical applicability. Development of specific knowledge-embedding LLMs is warranted to reduce detractors like hallucinatory or verbose responses.	DeepSeek-R1	High quality	Out-of-hospital patient management; oncology; personalized patient education; psychological support; remote care; virtual patient interaction
Evaluating the performance of AI chatbots in responding to dental implant FAQs: A comparative study	Tuzlalı et al.	2025	Tuzlalı M, Baki N, Aral K, Aral CA, Bahçe E. Evaluating the performance of AI chatbots in responding to dental implant FAQs: A comparative study. BMC Oral Health. Oct 8, 2025;25(1):1548. [doi: 10.1186/s12903-025-06863-w]	To evaluate and compare the performance of five AI chatbots (ChatGPT-o1, Deepseek-R1, Google-Gemini-Advanced, Claude-3.5-Sonnet, and Perplexity-Pro) in providing responses to frequently asked questions about dental implant treatment.	ChatGPT-o1 achieved the highest overall performance in relevance, consistency, and accuracy. Deepseek-R1 followed closely with strong scores in completeness and relevance. Significant performance differences were observed among chatbots across all evaluation criteria.	Cross-sectional study	DeepSeek R1 performed strongly, with high scores in accuracy, completeness, and consistency. It was one of the top-performing models, second only to ChatGPT o1.	Incomplete responses, ethical concerns, potential for misinformation, unequal access.	Future studies should explore multi-turn dynamic interactions, include broader patient populations, and evaluate chatbot integration into dental electronic health record (EHR) systems. Improving content completeness and integrating validated dental knowledge are recommended.	DeepSeek-R1	Moderate quality	Dental implantology, patient education, health literacy, clinical communication
Large language model responses to patient-oriented neurointerventional queries: A multirater assessment of accuracy, completeness, safety,and actionability	Jiang et al.	2025	Jiang AH, Ray TR, Suri AE, et al. Large language model responses to patient-oriented neurointerventional queries: A multirater assessment of accuracy, completeness, safety, and actionability. Interv Neuroradiol. Nov 25, 2025:15910199251396358. [doi: 10.1177/15910199251396358]	To assess the safety, accuracy, and usefulness of five publicly available LLMs (including DeepSeek DeepThink-R1) in responding to common patient-oriented neurointerventional queries, with a multirater approach including physicians and non-physicians.	DeepSeek consistently outperformed other LLMs in accuracy, completeness, and actionability across most queries, and had the lowest detectable plagiarism (0%). Physicians were more critical than non-physicians across most metrics, highlighting the need for both expert and lay perspectives in AI evaluation.	Cross-sectional study	DeepSeek DeepThink-R1 consistently outperformed other LLMs (ChatGPT, Gemini, Claude, Perplexity) in accuracy, completeness, and actionability across most neurointerventional queries. It had the lowest median detectable plagiarism (0%) and defaulted to a reasoning explanation, which may reassure readers.	Not applicable (the study reported that DeepSeek performed best overall; no specific limitations for DeepSeek were highlighted beyond general considerations of model variability and the need for expert oversight).	Future research should incorporate direct patient input to capture real-world perceptions of clarity, trust, and behavioral influence. Future evaluations could apply structured, guideline-based checklists to provide more objective safety metrics. Subspecialty expert societies must determine how to interact with developers of current and future medical LLMs. Ongoing evaluation and expert oversight…	DeepSeek-R1	Moderate quality	Patient education; interventional neuroradiology; neurointerventional patient communication; stroke management; aneurysm treatment guidance
DeepSeek Versus GPT: Evaluation of Large Language Model Chatbots’ Responses on Orofacial Clefts	Zhou et al.	2025	N/A	To evaluate and compare the quality, accuracy, and readability of responses from two reasoning-capable LLMs, DeepSeek-R1 and GPT o1-preview, for patient queries related to orofacial clefts.	DeepSeek-R1 achieved significantly higher overall physician ratings (3.65 vs. 3.36) in accuracy, clarity, relevance, and trustworthiness. While both models had comparable readability, GPT o1-preview showed notable empathy in specific scenarios.	Cross-sectional study	DeepSeek-R1 achieved significantly higher overall ratings from physicians for accuracy, clarity, relevance, and trustworthiness (3.65 vs. 3.36). It generated more concise responses, maintaining tighter focus on the core questions.	The study noted that DeepSeek-R1 exhibited a greater proportion of complex words in its outputs, potentially affecting readability. It also lacked the notable empathy shown by GPT o1-preview in sensitive clinical scenarios.	Future research should focus on developing medical-specific large language models capable of providing reliable, personalized, and empathetic treatment recommendations based on diverse clinical data. The development of CL/P-specific multimodal LLMs that integrate image analysis and acoustic pattern recognition for differential diagnosis and speech rehabilitation is also recommended.	DeepSeek-R1	Low quality	Patient education, orofacial clefts, clinical consultation support
Large language models vs thrombosis experts: a comparative study on patient education and clinical decision-making in venous thromboembolism	Vladic et al.	2025	Vladic N, Nopp S, Pabinger I, et al. Large language models vs thrombosis experts: a comparative study on patient education and clinical decision-making in venous thromboembolism. J Thromb Haemost. Mar 2026;24(3):943-954. [doi: 10.1016/j.jtha.2025.09.004]	To compare the quality of responses from LLMs vs thrombosis experts and assess clinicians' ability to distinguish between them.	LLMs outperformed experts in VTE-related patient education and matched or exceeded them in clinical decision-making, with responses indistinguishable from experts. DeepSeek-R1 outperformed experts in clinical decision-making, while ChatGPT-4.5 and Le Chat Pixtral Large performed comparably.	Cross-sectional study	DeepSeek-R1 outperformed experts in clinical decision-making for VTE management and was perceived as the most human-like of the three models tested in this domain. It provided strong performance in both patient education and complex clinical scenarios.	The study noted that DeepSeek-R1, like other LLMs, did not change its response or reference new evidence (API-CAT trial) weeks after its publication, highlighting a limitation in the slow integration of new data	There is a pressing need to develop robust and standardized frameworks for LLM evaluation to improve reproducibility and interpretability. Future studies should assess additional facets such as empathy, speed, guideline adherence, and performance across different languages. The development, validation, and regulation of LLMs for intended clinical use must be addressed.	DeepSeek-R1	Low quality	Patient education, clinical decision-making for venous thromboembolism management
A comparative study on the application of large language models: Deepseek-R1,GPT-4o, and Claude-Sonnet-4 in post_x0002_cardiac surgery rehabilitation—A cross-sectional study	Li W, Li Q.	2025	Li W, Li Q. A comparative study on the application of large language models: Deepseek-R1, GPT-4o, and Claude-Sonnet-4 in post-cardiac surgery rehabilitation-A cross-sectional study. Digit Health. Oct 30, 2025 ;11:20552076251393385. [doi: 10.1177/20552076251393385]	To systematically evaluate and compare the performance of DeepSeek-R1, GPT-4o, and Claude-Sonnet-4 in supporting patient education for post-cardiac surgery rehabilitation across five core domains.	DeepSeek-R1 demonstrated the highest accuracy, completeness, and response stability (85.7%). GPT-4o excelled in readability and conversational fluency, while Claude-Sonnet-4 showed moderate and variable performance.	Cross-sectional study	DeepSeek-R1 demonstrated the highest overall accuracy (mean score 4.64) and completeness (4.20). It showed the highest response stability (85.7%) under repeated prompting, suggesting a high degree of internal stability, likely due to its chain-of-thought architecture. It excelled in domains requiring clinical reasoning, like postoperative care and medication guidance.	While DeepSeek-R1 had the lowest mean grade level (7.83), its readability (FRE: 50.15) still fell into the "fairly difficult" range, posing a barrier for patients with lower health literacy. The models' responses were noted to be rich in technical medical terms, increasing cognitive load for non-expert readers.	Future research should prioritize evaluating LLMs in real-world clinical settings with direct patient and provider interaction. Task designs should be expanded to include voice-based, multi-turn, and multimodal communication. Standardized, medically validated evaluation frameworks and tools to assess cultural/linguistic adaptability should be developed. Longitudinal studies are needed to assess t…	DeepSeek-R1	Low quality	Cardiac surgery rehabilitation / Patient education
DeepSeekTM and lacrimal drainage disorders:hype or is it performing better than ChatGPTTM?	Ali MJ.	2025	Ali MJ. DeepSeekTM and lacrimal drainage disorders: hype or is it performing better than ChatGPTTM? Orbit. Dec 2025;44(6):736-742. [doi: 10.1080/01676830.2025.2501656]	To report the performance of DeepSeek and conduct a head-to-head comparison with ChatGPT in the context of lacrimal drainage disorders, evaluating accuracy, evidence-based content, and overall quality.	DeepSeek was not superior but comparable to ChatGPT, with correct responses in 60% (DeepSeek) vs. 56% (ChatGPT-2025) of prompts. Both models showed unique advantages: DeepSeek provided summaries and self-correction, while ChatGPT offered better organization and follow-up questions.	Cross-sectional study	DeepSeek demonstrated correct responses in 60% of prompts, provided uniform summaries at the end of responses, and showed ability to self-correct when confronted with general inaccuracies. It demonstrated capability to challenge incorrect prompts and premises.	DeepSeek was not superior to ChatGPT (60% correct vs. 56% for ChatGPT-2025). It showed factual inaccuracies in several responses. Overall accuracy remained suboptimal for clinical use.	AI chatbots (including DeepSeek) need to be specifically trained and re-trained for individual medical subspecialties. Directed efforts by stakeholders are required to realize the full potential of AI chatbots in medicine. DeepSeek and ChatGPT should be viewed as complementary tools rather than replacements.	DeepSeek-R1	Low quality	Ophthalmology; lacrimal drainage disorders; patient education; clinical decision support; medical education for residents and fellows
Comparative study of technical and patient-related question answering quality of DeepSeek-R1 and ChatGPT-4o in the field of oral and maxillofacial surgery	Balel Y.	2025	Balel Y. Comparative study of technical and patient-related question answering quality of DeepSeek-R1 and ChatGPT-4o in the field of oral and maxillofacial surgery. Oral Maxillofac Surg. Sep 29, 2025;29(1):163. [doi: 10.1007/s10006-025-01464-x]	To compare the performance of DeepSeek-R1 and ChatGPT-4o in addressing technical and patient-related inquiries in oral and maxillofacial surgery.	DeepSeek-R1 had a slightly higher mean score (4.53) than ChatGPT-4o (4.39), but the difference was not statistically significant (P=0.270). Both models showed high performance, with DeepSeek-R1 slightly better for patient-related questions. ScholarGPT outperformed others in technical questions.	Cross-sectional study	DeepSeek-R1 generally outperformed ChatGPT-4o, with a slightly higher mean Global Quality Scale (GQS) score (4.53 vs. 4.39), particularly for patient-related inquiries. It is free and offers high performance.	During testing, DeepSeek-R1 had significant accessibility issues, intermittently restricting access every 3-5 questions, causing crashes and extending study duration.	Future studies should collect multiple responses per prompt to better assess response stability and reproducibility. Additionally, increasing the number of LLMs trained on scientific data sources, such as ScholarGPT, could further enhance their accuracy and applicability in medical fields. The study also noted that future research should incorporate additional metrics such as readability indices …	DeepSeek-R1	Low quality	Clinical decision support; Patient education; Technical surgical knowledge; Oral and maxillofacial surgery
Evaluating the Performance of Different Large Language Models on Plastic and Aesthetic Surgery: A Cross-Sectional Blinded Study	Cui et al.	2025	Cui H, Zhang Z, Zhang J, Du C, Zhang W, Cui H. Evaluating the Performance of Different Large Language Models on Plastic and Aesthetic Surgery: A Cross-Sectional Blinded Study. Aesthetic Plast Surg. Jan 2026;50(1):375-385. [doi: 10.1007/s00266-025-05393-8]	To assess the capabilities of three LLMs (GPT-4o, DeepSeek R1, and Claude 3.5) in aesthetic plastic surgery, including clinical reasoning and patient consultation scenarios.	DeepSeek R1 demonstrated superior or comparable performance to GPT-4o and Claude 3.5, particularly in comprehensiveness, readability, and humanistic care. Claude 3.5 showed lower scores in trustworthiness and comprehensiveness.	Cross-sectional study	DeepSeek R1 demonstrated the most balanced and superior performance across both case analysis and clinical consultation scenarios. It excelled in comprehensiveness, readability, and humanistic care.	Variability, need for human oversight, cultural sensitivity concerns.	Future studies should broaden model comparisons (e.g., include Gemini, Med-PaLM), incorporate dynamic multi-turn interactions and standardized patient role-play, integrate image-based scenarios, and assess cultural sensitivity through region-specific fine-tuning.	DeepSeek-R1	Moderate quality	Plastic and aesthetic surgery, clinical decision support, patient consultation, medical education, facial aesthetics, body contouring
DeepSeek-R1 in Clinical Medicine: Advancing AI-Driven Diagnostics, Decision Support and Medical Education	Chen Y, Wang S.	2025	Chen Y, Wang S. DeepSeek-R1 in Clinical Medicine: Advancing AI-Driven Diagnostics, Decision Support and Medical Education. J Coll Physicians Surg Pak. Nov 2025;35(11):1481-1484. [doi: 10.29271/jcpsp.2025.11.1481]	To review DeepSeek-R1's technological progress and explore its potential applications in clinical diagnostics, decision support, surgical planning, and medical education.	DeepSeek-R1's innovative architecture (multi-head latent attention, mixture-of-experts) enhances efficiency and reduces costs. Its open-source nature and advanced reasoning capabilities show promise for clinical decision support, medical imaging analysis, surgical intelligence, and transforming medical education through interactive simulations and personalized learning.	Descriptive study	Innovative architecture (multi-head latent attention, mixture-of-experts) enhances efficiency, reduces computational demands, improves long text processing; open-source strategy accelerates AI adoption; strong multimodal processing; continuous learning engine updates clinical guidelines; cost-effective (one-twentieth the cost of GPT-4); superior performance in Chinese contexts.	Challenges include interpretability, data privacy, cultural adaptability; “hallucination” issue; limited coverage of training datasets; responsibility delineation in human-AI collaboration underdeveloped; lack of safety assessment reports for medical scenarios; uncertain defense against adversarial attacks and data breaches	Conduct prospective multicentre validation studies comparing DeepSeek-R1 with other leading models; develop robust policy and governance frameworks through collaboration with regulators and professional bodies; implement a three-tier review process (AI suggestion, physician confirmation, multidisciplinary review); establish third-party AI safety certification; ensure full disclosure of testing pr…	DeepSeek-R1	Low quality	Intelligent diagnosis; surgical planning (including pituitary adenoma surgery, preoperative 3D tumor modeling); personalized treatment; medical imaging analysis; clinical decision support; medical education; clinical research and big data analytics; patient-doctor communication; perioperative management and postoperative rehabilitation
DeepSeek Empowers General Medicine：Potential Application and Prospect	Yan et al.	2025	Yan W, Liu J, Liang W. DeepSeek Empowers General Medicine: Potential Application and Prospect. Chinese General Practice. June 15, 2025;28(17):2065-2069. [doi: 10.12114/j.issn.1007-9572.2025.0023]	To explore the potential application and prospects of DeepSeek (specifically the R1 reasoning model) in general medicine, including clinical practice, research, and education.	DeepSeek can assist primary care decision-making, support lifecycle health management, fill service gaps in underserved regions, improve research efficiency, and innovate teaching models. Challenges remain in data governance, ethical standards, and technical specifications.	Descriptive study	Assists primary care clinical decision-making；supports whole-cycle health management and education; Improves research efficiency	Data governance challenges; Ethical and regulatory issues; Technical limitations (e.g., bias, hallucinations); Need for rigorous validation and human oversight	Develop ethical norms and technical standards for AI in general practice.	DeepSeek-R1	Low quality	General practice: primary care clinical decision-making, whole-cycle health management and education, filling service gaps in remote/poor/minority regions, research efficiency improvement, teaching and training innovation.
A Comparative Study on the Use of DeepSeek-R1 and ChatGPT-4.5 in Different Aspects of Plastic Surgery	Ali et al.	2025	Ali R, Shi L, Cui H. A Comparative Study on the Use of DeepSeek-R1 and ChatGPT-4.5 in Different Aspects of Plastic Surgery. Aesthetic Plast Surg. Apr 2026;50(7):2776-2792. [doi: 10.1007/s00266-025-05108-z]	To evaluate and compare the performance of DeepSeek-R1 and ChatGPT-4.5 across 10 plastic surgery-related tasks, focusing on accuracy, detail, and clinical relevance.	DeepSeek-R1 consistently outperformed ChatGPT-4.5 across all tasks, especially in tasks requiring high clinical detail and professional-level accuracy. ChatGPT-4.5 excelled in providing concise, quick responses.	Cross-sectional study	Consistently outperformed ChatGPT-4.5 across all tasks, especially in tasks requiring high clinical detail, comprehensive explanations, and professional-level accuracy; demonstrated greater consistency (lower standard deviation).	Responses were sometimes more detailed than necessary, which may affect conciseness.	None specifically for DeepSeek. General recommendations include expanding sample size, using more objective assessment methodologies, and strengthening validation in real-world clinical settings.	DeepSeek-R1	Low quality	Plastic surgery clinical support; defining procedures, botulinum toxin information, medical documentation, novel research topic generation, and multiple-choice question answering
DeepSeek vs ChatGPT: a comparison study of their performance in answering prostate cancer radiotherapy questions in multiple languages	Luo et al.	2025	N/A	To evaluate and compare the performance of DeepSeek and ChatGPT in answering questions related to prostate cancer radiotherapy in both Chinese and English contexts.	In Chinese, DeepSeek outperformed ChatGPT (75.76% top-rated responses vs. 36.36%, P<0.001), particularly in foundational knowledge and treatment/follow-up domains. In English, both models performed comparably (DeepSeek: 54.55%, ChatGPT: 66.7% top-rated responses, P=0.236). DeepSeek demonstrated superior Chinese proficiency due to language-specific optimization.	Cross-sectional study	Superior performance in Chinese context (75.76% top-rated responses vs. ChatGPT 36.36%, P<0.001); excels in foundational knowledge (76.92% vs. 38.46%, P=0.047) and treatment/follow-up (81.82% vs. 36.36%, P=0.031) in Chinese; transparent reasoning mechanism; well-suited for content requiring cultural adaptation and medical terminology localization.	In English context, performed comparably to ChatGPT with no significant advantage; “hallucination” issues requiring human expert review; tendency to generate answers regardless of certainty; inability to guarantee evidence level of sources; limitations in handling the complexity of Chinese medical queries (term abbreviations, integration of traditional Chinese and Western medicine concepts).	Expand evaluation to a broader range of diseases, AI models, and linguistic contexts; explore real-time interactive systems that dynamically integrate AI-generated content with clinical guidelines; improve real-time model updates and internet search capabilities to enhance response accuracy and reliability; address ethical considerations including data privacy, security, and accountability.	DeepSeek-R1	Low quality	Oncology; prostate cancer radiotherapy; patient education; foundational medical knowledge dissemination; treatment and follow-up care guidance; multilingual medical information delivery (Chinese and English)
Application of artificial intelligence chatbots in interpreting magnetic resonance imaging reports: a comparative study	Bai et al.	2025	Bai X, Feng M, Ma W, Liao Y. Application of artificial intelligence chatbots in interpreting magnetic resonance imaging reports: a comparative study. Sci Rep. Aug 25, 2025;15(1):31266. [doi: 10.1038/s41598-025-17355-w]	To evaluate the performance of AI chatbots (GPT o1-preview and Deepseek-R1) in translating magnetic resonance imaging (MRI) reports into patient-friendly language and providing clinical recommendations, comparing their readability and accuracy.	Both chatbots significantly improved readability. Deepseek-R1 outperformed GPT o1-preview in diagnostic accuracy (92.05% vs. 89.03% for tumor classification; 95.12% vs. 84.73% for surgical necessity, P<0.001,) and provided more clinically relevant treatment recommendations (98.10% acceptable vs. 75.41%).	Cross-sectional study	DeepSeek-R1 outperformed GPT o1-preview in diagnostic accuracy (92.05% vs. 89.03% for tumor classification; 95.12% vs. 84.73% for surgical necessity), provided more clinically relevant treatment recommendations, and achieved higher readability scores.	Both models showed errors including misinterpretations of medical terminology and occasional hallucinations.	Future studies should focus on refining the ability of chatbots to interpret tumor MRI reports through targeted fine-tuning. It is crucial to pay attention to patients' privacy, ethics, and legal considerations when deploying chatbots in clinical settings.	Deepseek-R1	Low quality	Radiology report interpretation and patient communication; translating complex MRI reports into patient-friendly language, classifying tumor characteristics, and suggesting treatments
The evaluation of tooth whitening from a perspective of artificial intelligence: a comparative analytical study	Al-Haddad et al.	2025	Al-Haddad A, Alrabadi M, Saadeh O, Alrabadi G, Hassona Y. The evaluation of tooth whitening from a perspective of artificial intelligence: a comparative analytical study. Front Digit Health. Nov 24, 2025;7:1710159. [doi: 10.3389/fdgth.2025.1710159]	To evaluate the performance of multiple large language models (LLMs) in answering patient questions about tooth whitening.	All four LLMs (ChatGPT-4o, Gemini, DeepSeek R1, DentalGPT) provided highly useful and reliable information, with no significant differences between models. However, readability was a major limitation, with mean FRE score of 36.3 ("difficult" level) and SMOG index of 11.0.	Cross-sectional study	DeepSeek R1 performed comparably to other LLMs; no significant differences in usefulness, quality, or reliability were observed across models.	Not specified (the study reported no significant differences between models, and readability limitations were common across all LLMs including DeepSeek)	Not specified (the study concluded that LLMs including DeepSeek R1 demonstrated strong potential as patient education tools; future work should focus on improving readability and evaluating how AI-generated information influences patient understanding, decision-making, and clinical outcomes, with no specific recommendations targeting DeepSeek)	DeepSeek-R1	Low quality	Dental medicine; Cosmetic dentistry; Patient education; Tooth whitening information provision
Evaluating Artificial Intelligence-Generated Patient Education Materials for Bariatric Surgery: Comparative Analysis of Response Quality, Reliability, and Readability Across ChatGPT and DeepSeek Models	Guo et al.	2025	Guo S, Yang CL, Lin XP, et al. Evaluating Artificial Intelligence-Generated Patient Education Materials for Bariatric Surgery: Comparative Analysis of Response Quality, Reliability, and Readability Across ChatGPT and DeepSeek Models. Obes Surg. Nov 2025;35(11):4628-4638. [doi: 10.1007/s11695-025-08249-x]	To evaluate and compare the performance of ChatGPT and DeepSeek in generating patient education materials for bariatric surgery, assessing response quality, reliability, and readability.	ChatGPT significantly outperformed DeepSeek in response quality (median GQS: 5.00 vs. 4.00, P=0.002) and reliability (mDISCERN: 22.0 vs. 19.7, P<0.001). DeepSeek's answers were slightly easier to read (FKGL: 13.48 vs. 16.40, P<0.001). Both models produced college-level readability.	Cross-sectional study	DeepSeek's answers were slightly easier to read than ChatGPT's (Flesch-Kincaid Grade Level: 13.48 vs. 16.40, P<0.001). DeepSeek demonstrated structured, encyclopedia-style responses.	ChatGPT significantly outperformed DeepSeek in response quality (median GQS: 5.00 vs. 4.00, P=0.002) and reliability (mDISCERN: 22.0 vs. 19.7, P<0.001). Both models lacked emotional sensitivity and patient-centered nuance.	Future research should adopt mixed-methods frameworks combining quantitative performance metrics with qualitative patient feedback, recruit diverse participants from postoperative clinics and support groups, refine AI-generated content for empathy and cultural sensitivity, and develop adaptive response systems with culturally responsive communication frameworks and emotional intelligence componen…	DeepSeek-R1	Moderate quality	Bariatric surgery patient education; Health information quality assessment; Readability evaluation; Clinical decision support
Can LLMs simplify operative notes? A comparative analysis in otorhinolaryngology	Kılıçtaş et al.	2025	Kılıçtaş AU, Gül O, Kılıçtaş B, Kaba E, Erdivanli B. Can LLMs simplify operative notes? A comparative analysis in otorhinolaryngology. Eur Arch Otorhinolaryngol. Jan 2026;283(1):477-489. [doi: 10.1007/s00405-025-09758-2]	To quantify how six LLMs (GPT-4, GPT-4o, Claude 3.7, Gemini 2.0, DeepSeek, and Microsoft Copilot) simplify otolaryngology operative notes and to compare the resulting texts for readability, clinical accuracy, and clarity.	GPT-4o, Gemini, and DeepSeek generated the most readable texts. GPT-4 achieved the highest expert scores for medical accuracy, while GPT-4o received the highest ratings for clarity. Claude 3.7 produced the most complex outputs. Model performance varied across clinical subgroups.	Cross-sectional study	DeepSeek was among the models (GPT-4o, Gemini, DeepSeek) that generated the most readable texts, with higher Flesch-Kincaid Reading Ease scores and lower grade-level indices.	DeepSeek received relatively lower expert ratings for medical accuracy and clarity compared to GPT-4 and GPT-4o.	Future work should recruit lay readers and non-specialist healthcare professionals to evaluate DeepSeek's outputs for clarity and actionability, and conduct multicenter studies using de-identified real operative reports to validate performance across diverse clinical contexts.	DeepSeek-R1	Low quality	Medical text simplification; Operative note simplification for patient education and health communication in otolaryngology
How do GenAI and social media provide psychosocial information support for cancer survivors and professionals? An analysis using structural topic modeling for exploration and comparison	Peng et al.	2025	Peng Z, Su X, Hou Y. How do GenAI and social media provide psychosocial information support for cancer survivors and professionals? An analysis using structural topic modeling for exploration and comparison. Eur J Oncol Nurs. Dec 2025;79:103018. [doi: 10.1016/j.ejon.2025.103018]	To explore and compare psychosocial oncology information provided by social media (WeChat, Rednote) and GenAI (DeepSeek, ChatGPT) using structural topic modeling.	Social media revealed five in-depth, experience-driven topics, while DeepSeek identified seven topics and ChatGPT five, all covering psychological distress, coping strategies, professional practices, and holistic care. DeepSeek offered more critical reflection on survivorship challenges and structural barriers but also contained misinformation, and both sources provided limited help‑seeking resou…	Cross-sectional study	Cultural sensitivity (context‑specific responses) compared to ChatGPT	Misinformation	Future research should focus on: (1) developing AI agents or chatbots with fine-tuning/training incorporating relevant data for psychosocial care; (2) evaluating long-term, rigorous, and generalizable applications; (3) designing cloud platforms to process sensitive data; (4) implementing hybrid models integrating professional oversight, GenAI, and cloud platforms to ensure ethical compliance and …	Deepseek-R1	Low quality	Psychosocial oncology; Cancer survivorship support; Mental health information for cancer patients; Healthcare professional education in oncology
Detection of Medical Misinformation in Hemangioma Patient Education: Comparative Study of ChatGPT-4o and DeepSeek-R1 Large Language Models	Wang et al.	2025	Wang G, Zhang Y, Wang W, et al. Detection of Medical Misinformation in Hemangioma Patient Education: Comparative Study of ChatGPT-4o and DeepSeek-R1 Large Language Models. JMIR AI. Nov 18, 2025;4:e76372. [doi: 10.2196/76372]	To evaluate and compare the accuracy, stability, and expert-rated reliability of ChatGPT-4o and DeepSeek-R1 in classifying hemangioma-related medical information as either "rumors" or "accurate information."	DeepSeek-R1 demonstrated higher classification accuracy (0.963 vs. 0.910), precision, recall, and F1-score compared to ChatGPT-4o. Expert ratings showed DeepSeek-R1 significantly outperformed ChatGPT-4o in both rumor and accurate information detection, with a particular advantage in rumor detection.	Cross-sectional study	DeepSeek-R1 achieved higher classification accuracy (0.963 vs. 0.910), precision (0.978 vs. 0.940), recall (0.957 vs. 0.894), and F1-score (0.967 vs. 0.916) compared to ChatGPT-4o. Expert ratings showed significant superiority in rumor detection with a larger effect size.	No specific limitations were highlighted for DeepSeek-R1.	Future studies should optimize AI models' fact-checking capabilities by integrating real-time access to authoritative databases, enhancing domain-specific fine-tuning, and building human-machine collaborative monitoring systems. Retrieval-augmented validation, human-in-the-loop review, and post-deployment monitoring are recommended.	DeepSeek-R1	Moderate quality	Medical misinformation detection; patient education; hemangioma and vascular malformation management; health information verification
Comparative Analysis of Generative Artificial Intelligence Systems in Solving Clinical Pharmacy Problems: Mixed Methods Study	Li et al.	2025	Li L, Du P, Huang X, et al. Comparative Analysis of Generative Artificial Intelligence Systems in Solving Clinical Pharmacy Problems: Mixed Methods Study. JMIR Med Inform. Jul 24, 2025;13:e76128. [doi: 10.2196/76128]	To quantitatively evaluate and compare the performance of eight generative AI systems across four clinical pharmacy scenarios using a multidimensional framework.	DeepSeek‑R1 achieved the highest overall performance, particularly in complex tasks, but all models exhibited critical limitations including high‑risk errors, lack of localization, and complex reasoning deficits, precluding autonomous clinical decision‑making.	Cross‑sectional study	Highest overall performance across all four tasks, particularly in complex scenarios.	Overly specialized terminology and lack of concise expression; answers are excessively complex and lengthy, making it more suitable for healthcare professionals rather than general users.	Enhance reasoning capabilities in complex scenarios.	DeepSeek-R1	Low quality	Medication consultation;Medication education
Performance of ChatGPT and DeepSeek in the Management of Postprostatectomy Urinary Incontinence	Pinto et al.	2025	N/A	To compare the accuracy of ChatGPT-4o and DeepSeek R1 in delivering guideline-concordant recommendations for managing postprostatectomy urinary incontinence (PPUI) using the AUA/SUFU guideline as a benchmark.	ChatGPT-4o achieved significantly higher overall accuracy (95.0%) compared to DeepSeek R1 (72.5%). ChatGPT performed perfectly on case-based questions, while DeepSeek made critical errors, such as recommending a male sling for a radiated patient.	Cross-sectional study	None specified (DeepSeek R1 had lower accuracy than ChatGPT-4o).	DeepSeek R1 had significantly lower overall accuracy (72.5% vs. 95.0%), produced incorrect answers, and made partial or complete errors across all guideline domains.	Future studies should explore multilingual evaluations, particularly in Chinese (DeepSeek's original language), to more accurately assess each model's full capabilities. Research is needed on the broader potential of LLMs to improve healthcare delivery across diverse settings, especially in resource-limited environments.	DeepSeek-R1	Low quality	Urology; postprostatectomy urinary incontinence management; guideline-based clinical decision support
Performance of DeepSeek-R1 in ophthalmology: an evaluation of clinical decision-making and cost_x0002_effectiveness	Mikhail et al.	2025	Mikhail D, Farah A, Milad J, et al. Performance of DeepSeek-R1 in ophthalmology: an evaluation of clinical decision-making and cost-effectiveness. Br J Ophthalmol. Aug 20, 2025;109(9):976-981. [doi: 10.1136/bjo-2025-327360]	To compare the performance and cost-effectiveness of DeepSeek-R1 with OpenAI o1 in diagnosing and managing ophthalmology clinical cases.	DeepSeek-R1 and OpenAI o1 achieved identical overall accuracy of 82.0% across 300 clinical cases. A cost analysis indicated an approximately 15-fold reduction in per-query token-related expenses when using DeepSeek-R1 compared to OpenAI o1.	Cross-sectional study	DeepSeek-R1 achieved identical overall accuracy (82.0%) compared to OpenAI o1, with a ~15-fold reduction in token-related costs. Its open-weight nature offers high accessibility.	DeepSeek-R1’s image processing is limited to text extraction rather than full image interpretation. The model does not reveal its training corpus, and its self-reflective capability may bypass safety constraints, raising security concerns.	Future research should evaluate these models using larger, more diverse and private datasets, including those incorporating ophthalmic imaging, to better assess their applicability in clinical practice. Emerging multimodal AI models (e.g., Kimi K1.5) offer new possibilities for ophthalmic imaging analysis. External guardrails such as rule-based reinforcement filters, human-in-the-loop verificatio…	DeepSeek-R1	Low quality	Ophthalmology; clinical decision-making in ophthalmic subspecialties; cost-effective AI-assisted diagnosis
Performance of Large Language Models in Complex Anesthesia Decision-Making: A Comparative Study of Four LLMs in High-Risk Patients	Ruan et al.	2025	Ruan Q, Shi J, Dai Y, Yang P, Zhu N, Wang S. Performance of Large Language Models in Complex Anesthesia Decision-Making: A Comparative Study of Four LLMs in High-Risk Patients. J Med Syst. Oct 1, 2025;49(1):122. [doi: 10.1007/s10916-025-02247-3]	To evaluate and compare the performance of four LLMs (ChatGPT-4o, Claude 3.5 Sonnet, DeepSeek-R1, and Grok 3) in anesthesia decision-making for critically ill obstetric and geriatric patients.	DeepSeek-R1 performed best overall (51.43 out of 60 points), significantly outperforming other models, with notable advantages in decision logic and contingency planning. All models performed better in obstetric than geriatric cases.	Prospective study	DeepSeek-R1 performed best overall (51.43 ± 2.74 points out of 60), significantly outperforming ChatGPT-4o, Claude 3.5 Sonnet, and Grok 3. It showed notable advantages in decision logic and contingency planning.	None explicitly reported. However, all models performed better in obstetric cases than in geriatric cases, suggesting challenges with highly complex, multi-morbid patient populations.	Future research should pursue prospective multicenter studies with expanded sample sizes and optimized specialty distributions. Evaluating LLM decision-support systems in actual clinical environments is crucial. Developing specialty-specific LLM support systems may better address diverse needs across surgical specialties. Enhancing LLM explainability will foster physician trust and adoption. Esta…	DeepSeek-R1	High quality	Anesthesiology; perioperative decision-making; high-risk obstetric and geriatric anesthesia management
Performance of Large Language Models on the Acute Coronary Syndrome Guidelines Using Retrieval-Augmented Generation	Alexandrou et al.	2025	Alexandrou M, Kumar S, Mahtani AU, et al. Performance of Large Language Models on the Acute Coronary Syndrome Guidelines Using Retrieval-Augmented Generation. JACC Cardiovasc Interv. Oct 27, 2025;18(20):2458-2467. [doi: 10.1016/j.jcin.2025.08.019]	To assess whether retrieval-augmented generation (RAG) improves the accuracy of LLMs (ChatGPT-4o, DeepSeek R1, Med-PaLM 2) when answering questions based on acute coronary syndrome guidelines.	RAG significantly improved accuracy for both ChatGPT-4o (from 71.1% to 92.1%) and DeepSeek R1 (from 78.9% to 94.7%). DeepSeek R1 without RAG had the highest accuracy among non-RAG models.	Cross-sectional study	DeepSeek R1 with RAG achieved the highest accuracy (94.7%) among all models. Without RAG, it had the highest accuracy (78.9%) compared to ChatGPT-4o and Med-PaLM 2.	None explicitly reported. However, RAG disproportionately improved lower-scoring questions, suggesting variable baseline performance.	Future research should expand the test set to include additional domains. Developing and deploying customized cardiology-trained LLMs (pretrained on cardiology-specific knowledge) may optimize real-world use. Further research is needed to determine if RAG meaningfully mitigates gender and racial biases, and to explore counterfactual clinical scenarios to assess fairness across patient subgroups.	DeepSeek-R1	Low quality	Interventional cardiology; acute coronary syndrome guideline adherence; retrieval-augmented generation for clinical decision support
Performance of Large Language Models in Diagnosing Rare Hematologic Diseases and the Impact of Their Diagnostic Outputs on Physicians: Combined Retrospective and Prospective Study	Yu et al.	2025	Yu H, Chen T, Zhang X, et al. Performance of Large Language Models in Diagnosing Rare Hematologic Diseases and the Impact of Their Diagnostic Outputs on Physicians: Combined Retrospective and Prospective Study. J Med Internet Res. Oct 9, 2025;27:e77334. [doi: 10.2196/77334]	To evaluate the diagnostic performance of new-generation LLMs (including DeepSeek-R1) in rare hematologic diseases and to determine if LLM output enhances physicians' diagnostic accuracy.	ChatGPT-o1-preview had the highest top-10 accuracy (70.3%), with DeepSeek-R1 ranking second. In the prospective phase, LLMs significantly improved the diagnostic accuracy of less-experienced physicians but not specialists. Biased LLM outputs misled clinicians.	Mixed design study	DeepSeek-R1 ranked second in top-10 accuracy and mean reciprocal rank among seven LLMs, demonstrating strong diagnostic potential for rare hematologic diseases.	Biased responses from DeepSeek-R1 frequently misled physicians, causing their diagnostic performance to remain unchanged or decline. This negative effect was not remedied by providing chain-of-thought reasoning.	Multiple safeguards are recommended: confidence thresholds to selectively present outputs, uncertainty labeling, combining outputs from multiple models or repeated runs (self-consistency), and developing standardized hybrid human-AI systems for when discrepancies arise between LLM outputs and physician judgment. Physicians must be trained to critically evaluate LLM suggestions. Large multicenter …	DeepSeek-R1	Moderate quality	Hematology; rare hematologic disease diagnosis; physician decision support; chain-of-thought reasoning in clinical diagnosis
Performance of GPT-4o and DeepSeek-R1 in the Polish Infectious Diseases Specialty Exam	Błecha et al.	2025	Błecha Z, Jasiński D, Jaworski A, et al. Performance of GPT-4o and DeepSeek-R1 in the Polish Infectious Diseases Specialty Exam. Cureus. Apr 23, 2025;17(4):e82870. [doi: 10.7759/cureus.82870]	To compare the performance of GPT‑4o and DeepSeek‑R1 on the Polish specialty examination in infectious diseases.	GPT‑4o answered 71.43% correctly and DeepSeek‑R1 answered 73.95% correctly, both exceeding the passing threshold of 60.5%. No statistically significant difference was observed between the models or between clinical case and non‑case questions. Both models showed higher confidence for correct answers than for incorrect ones.	Cross-sectional study	DeepSeek‑R1 achieved performance comparable to GPT‑4o (73.95% vs. 71.43%) despite being a much newer model developed at significantly lower cost; requires only one‑tenth of the computational resources of OpenAI’s model.	Not explicitly reported in this study; both models showed higher confidence for correct answers but limitations include small sample size and use of Polish language.	Continued development of AI technologies and careful monitoring of future AI models are essential; rigorous research into their applicability in real-world clinical settings remains necessary.	DeepSeek-R1	Low quality	Medical education; infectious diseases specialty training; clinical decision support for infectious disease management; continuing medical education
Performance of large language models in the differential diagnosis of benign and malignant biliary stricture	Kang et al.	2025	Kang C, Li J, Yang X, et al. Performance of large language models in the differential diagnosis of benign and malignant biliary stricture. Front Oncol. Jul 3, 2025;15:1613818. [doi: 10.3389/fonc.2025.1613818]	To evaluate the diagnostic performance of ten LLMs in differentiating benign from malignant biliary strictures using clinical, laboratory, and imaging data, comparing performance against tumor markers, a clinical model, and experienced physicians.	Four LLMs (including DeepSeek‑R1) achieved >80% accuracy. DeepSeek‑R1 showed 83% accuracy, comparable to the clinical model and experienced physicians, and outperformed tumor markers. For hilar strictures, physicians outperformed most LLMs. DeepSeek‑R1 demonstrated near‑perfect internal concordance.	Retrospective study	DeepSeek‑R1 achieved 83% diagnostic accuracy, comparable to the clinical model and experienced physicians; demonstrated near‑perfect internal concordance (κ = 0.81‑0.97).	For hilar strictures, performance was inferior to over half of the physicians; error analysis showed over‑reliance on single data sources rather than multimodal integration.	Future integration of CT/MRCP imaging could substantially enhance biliary stricture evaluation; structured workflow with electronic medical record‑integrated real‑time malignancy probability scoring and multidisciplinary review for cases with LLM confidence scores below 80% is proposed; external validation in larger cohorts is needed.	DeepSeek-R1	Moderate quality	Clinical decision support; differential diagnosis of biliary strictures; diagnostic assistance in gastroenterology; real‑time malignancy probability scoring
Can Open-Source Large Language Models Detect Medical Errors in Real-World Ophthalmology Reports?	Kreso et al.	2025	Kreso A, Jaksic B, Rada F, et al. Can Open-Source Large Language Models Detect Medical Errors in Real-World Ophthalmology Reports? AI (Switzerland). November 2025;6(11):297. [doi: 10.3390/ai6110297]	To prospectively compare four contemporary LLMs (o3, DeepSeek-v3-r1, MedGemma-27b, and GPT-4o) for their ability to detect clinically salient errors in emergency ophthalmology encounter notes and generate actionable corrections.	The closed-source o3 model achieved the highest error localization accuracy (95.7%), followed closely by the open-source DeepSeek-v3-r1 (90.3%). GPT-4o performed significantly worse (53.2%). The study demonstrates that open-source models can approach the performance of proprietary models for error detection.	Prospective study	DeepSeek-v3-r1 (open-source) demonstrated strong performance, achieving the second-highest error localization accuracy (90.3%), closely approaching the top proprietary model (o3)	While accurate, DeepSeek-v3-r1 required a high-end multi-GPU server for local deployment due to its 671 billion parameter size, which is a significant hardware requirement.	Future research should conduct external, multi-site validation that varies EHR templates, language/locale, and ophthalmic subspecialty case mix to test whether DeepSeek-v3-r1's strong performance generalizes. Further optimization of open-source models for local deployment is also recommended.	DeepSeek-R1	Moderate quality	Medical error detection; Clinical documentation auditing in ophthalmology
Punching Above Its Weight: A Head-to-Head Comparison of Deepseek-R1 and OpenAI-o1 on Pancreatic Adenocarcinoma-Related Questions	Li et al.	2025	Li CP, Chu Y, Jia WW, et al. Punching Above Its Weight: A Head-to-Head Comparison of Deepseek-R1 and OpenAI-o1 on Pancreatic Adenocarcinoma-Related Questions. Int J Med Sci. Aug 22, 2025;22(15):3868-3877. [doi: 10.7150/ijms.118887]	To compare the performance of DeepSeek-R1 and OpenAI-o1 in addressing complex pancreatic ductal adenocarcinoma-related clinical questions, focusing on accuracy, comprehensiveness, safety, and reasoning quality.	Both models demonstrated high accuracy and safety. DeepSeek-R1 outperformed OpenAI-o1 in comprehensiveness, generated significantly longer responses, and achieved superior scores in logical coherence and error handling in chain-of-thought outputs. 75% of DeepSeek-R1’s responses scored full points on reasoning quality compared to OpenAI-o1's 5%.	Cross-sectional study	DeepSeek-R1 outperformed OpenAI-o1 in comprehensiveness (median 5 vs. 4.5), generated significantly longer responses (544 vs. 248 characters), and achieved superior scores in logical coherence and error handling (median 5 vs. 4). It exposed its chain-of-thought reasoning transparently and demonstrated cost-effectiveness with open-source accessibility.	Both models showed critical errors in time-sensitive chemotherapy recommendations and targeted therapy indications. DeepSeek-R1 made errors on questions regarding KRAS G12C mutation treatment and rechallenge with FOLFIRINOX. The model’s performance on some questions was incorrect due to outdated or erroneous data in training sets.	Future research should incorporate multimodal patient data (including patient histories, clinical presentations, imaging data, and pathological images), objective reasoning metrics (such as Agent-as-a-Judge frameworks), and a broader range of recently released or emerging language models (e.g., Gemini, Mistral, Grok) to provide more comprehensive assessment. The study also recommends developing m…	DeepSeek-R1	Low quality	Oncology clinical decision support; Pancreatic ductal adenocarcinoma management; Guideline-based clinical question answering
Diagnostic Performance of Publicly Available Large Language Models in Corneal Diseases: A Comparison with Human Specialists	Jiao et al.	2025	Jiao C, Rosas E, Asadigandomani H, et al. Diagnostic Performance of Publicly Available Large Language Models in Corneal Diseases: A Comparison with Human Specialists. Diagnostics (Basel). May 13, 2025;15(10):1221. [doi: 10.3390/diagnostics15101221]	To evaluate and compare the diagnostic accuracy of seven publicly available LLMs (including GPT-4.0, Claude 3.5 Sonnet, DeepSeek-R1, and others) in diagnosing corneal diseases, benchmarking against human cornea specialists	GPT-4.0 achieved the highest accuracy (80.0%), followed by Claude 3.5 Sonnet and Grok3 (70.0%), and DeepSeek-R1 (65.0%). Human specialists averaged 92.5% accuracy, significantly outperforming all LLMs. GPT-4.0 showed no significant difference from human consensus (P=0.250), while DeepSeek-R1 demonstrated fair but non-significant agreement.	Cross-sectional study	DeepSeek R1 achieved 65.0% diagnostic accuracy, demonstrating "reasonable" performance among the seven evaluated LLMs. It showed moderate interobserver agreement with human specialists (60%-75% across individual experts).	DeepSeek R1's diagnostic accuracy (65.0%) was lower than GPT-4.0 (80.0%), Claude 3.5 Sonnet (70.0%), and Grok3 (70.0%). Its agreement with human expert consensus was fair but non-significant (κ=0.178, P=0.162). Performance was notably lower in complex congenital and inflammatory cases.	Future research should focus on developing models with enhanced medical reasoning and ophthalmology-specific training. Domain-specific adaptation, fine-tuning, and integration with multimodal diagnostic tools are needed. Larger, real-world datasets and prospective longitudinal evaluations are recommended.	DeepSeek-R1	Low quality	Ophthalmology; corneal disease diagnosis; diagnostic support; clinical decision support
Evaluation of DeepSeek-R1 for Ophthalmic Diagnosis and Reasoning: A Comparison with OpenAI o1 and o3	Ming et al.	2025	Ming S, Yao X, Guo Q, et al. Evaluation of DeepSeek-R1 for Ophthalmic Diagnosis and Reasoning: A Comparison with OpenAI o1 and o3. J Med Syst. Oct 8, 2025;49(1):130. [doi: 10.1007/s10916-025-02264-2]	To compare DeepSeek-R1 against OpenAI’s o1 and upgraded o3 models in diagnostic accuracy and reasoning capability across diverse ophthalmic conditions.	DeepSeek-R1 achieved 87.8% final-diagnosis accuracy, comparable to o3 (91.8%, P=0.34) and higher than o1 (58.2%, P<0.001). DeepSeek-R1 and o3 retrieved more diagnostic clues than o1. Reasoning-augmented prompts corrected 50% of DeepSeek-R1’s errors, raising accuracy to 93.9%.	Cross-sectional study	DeepSeek-R1 achieved 87.8% final-diagnosis accuracy, comparable to o3 and significantly higher than o1. It retrieved nearly all expert-defined diagnostic clues, demonstrated strong self-correction capability (50% error correction), and offers open-source, cost-effective, on-premises deployment advantages.	DeepSeek-R1 showed a tendency for over-diagnosis (15.3% of cases), adding conditions not confirmed in vignettes. It shared limitations with other models in identifying treatment history and systemic comorbidities.	Future studies should test reasoning LLMs with unfiltered real-world cases and incorporate true multimodal inputs (e.g., OCT, fundus photography) to better mirror clinical reality. DeepSeek-R1’s open-source nature and cost-effectiveness position it as a practical foundation for real-world diagnostic support systems.	DeepSeek-R1	High quality	Ophthalmic diagnosis; Clinical reasoning; Diagnostic decision support; Disease diagnosis across 13 ophthalmic sub-specialties
Artificial intelligence chain-of-thought reasoning in nuanced medical scenarios: mitigation of cognitive biases through model intransigence	Wang J, Redelmeier DA.	2025	Wang J, Redelmeier DA. Artificial intelligence chain-of-thought reasoning in nuanced medical scenarios: mitigation of cognitive biases through model intransigence. BMJ Qual Saf. Nov 24, 2025:bmjqs-2025-019299. [doi: 10.1136/bmjqs-2025-019299]	To test whether chain-of-thought reasoning large language models (DeepSeek-R1, OpenAI o1, Google Gemini 2.0 Flash Thinking) could mitigate cognitive biases observed in physicians when making recommendations in nuanced medical cases.	DeepSeek-R1 mitigated 6 out of 10 cognitive biases but showed intransigent (inflexible) responses with low diversity (Shannon entropy 0.37 vs physicians' 0.89). The model deviated significantly from average physician responses across all scenarios. Persistent biases included Occam's razor fallacy, hindsight bias, decoy effects, and post hoc fallacy.	Cross-sectional study	DeepSeek-R1 mitigated 6 out of 10 cognitive biases observed in practicing physicians. The model often referenced clinical trials and society guidelines in its reasoning.	DeepSeek-R1 showed persistent biases (post hoc fallacy, decoy effects, Occam’s razor fallacy, hindsight bias). It produced intransigent (inflexible) all-or-none responses with low diversity (Shannon entropy 0.37) and deviated substantially from average physician responses across all scenarios.	Future research should explore human-computer interactions to better support patient autonomy and integrate AI into physician workflows. Potential solutions to intransigent model responses include automating counterarguments, incorporating uncertainty estimates, checking different models, and maintaining vigilant clinician oversight.	DeepSeek-R1	Moderate quality	Clinical reasoning / Medical decision-making / Cognitive bias mitigation
Evaluation of large language models in the clinical management of multiple chronic conditions: A comparative study of DeepSeek-R1 and ChatGPT-o1	Zeng et al.	2025	Zeng H, Liu G, Liu W, et al. Evaluation of large language models in the clinical management of multiple chronic conditions: A comparative study of DeepSeek-R1 and ChatGPT-o1. Public Health. Dec 2025;249:106042. [doi: 10.1016/j.puhe.2025.106042]	To systematically compare the performance of two mainstream LLMs, DeepSeek-R1 and ChatGPT-o1, in addressing clinical questions related to multiple chronic conditions (MCCs).	ChatGPT-o1 significantly outperformed DeepSeek-R1 in accuracy, comprehensiveness, clarity, and relevance. Both models avoided major factual errors, but DeepSeek-R1 showed greater internal consistency across three rounds of responses (Fleiss’ kappa=0.635 vs. 0.512).	Cross-sectional study	DeepSeek-R1 demonstrated greater internal consistency across three rounds of responses (Fleiss’ kappa=0.635) compared to ChatGPT-o1, indicating superior model robustness. Its open-source nature supports offline deployment and potential privacy advantages.	DeepSeek-R1 significantly underperformed ChatGPT-o1 in accuracy, comprehensiveness, clarity, and relevance. It exhibited detail-level inaccuracies in analyzing disease mechanisms, drug interactions, and treatment strategies.	Key priorities include enhancing the accuracy of clinical detail generation, establishing rigorous evaluation standards tailored to medical applications, and developing implementation strategies that leverage complementary strengths of different models. A hybrid strategy of “DeepSeek preliminary screening + ChatGPT detail supplementation” could leverage respective strengths.	DeepSeek-R1	Moderate quality	Multiple chronic conditions management; Clinical question answering; Chronic disease management; Drug interaction analysis; Personalized treatment strategies
Comparison of ChatGPT and DeepSeek large language models in the diagnosis of pericarditis	Goyal et al.	2025	N/A	To compare the accuracy of ChatGPT o1 and DeepSeek-R1 in assisting with the diagnosis of pericarditis, specifically their ability to include it in differential and provisional diagnoses based on case reports.	ChatGPT o1 correctly identified pericarditis in 62.5% (differential) and 50.0% (provisional) of cases, while DeepSeek-R1 identified it in 50.0% and 37.5% respectively. No statistically significant difference was found between the models, though ChatGPT showed a trend toward higher accuracy.	Cross-sectional study	DeepSeek-R1 showed substantial agreement with ChatGPT o1 in differential diagnosis (Kappa = 0.75) and moderate agreement in provisional diagnosis (Kappa = 0.5), indicating similar classification patterns.	DeepSeek-R1 underperformed ChatGPT o1 in both differential (50.0% vs. 62.5%) and provisional diagnosis (37.5% vs. 50.0%). The study noted that content moderation for DeepSeek-R1 is undocumented, raising ethical concerns.	Further research with larger sample sizes and optimized prompt engineering is warranted to improve diagnostic accuracy, particularly in atypical presentations. Future studies should incorporate stratified analyses that explicitly examine how demographic and clinical heterogeneity influence diagnostic outputs. Additionally, efforts should be made to curate and integrate more representative dataset…	DeepSeek-R1	Low quality	Diagnostic support; Risk stratification; Clinical decision support; Cardiology
Large language models provide discordant information compared to ophthalmology guidelines	Taloni et al.	2025	Taloni A, Sangregorio AC, Alessio G, et al. Large language models provide discordant information compared to ophthalmology guidelines. Sci Rep. Jul 1, 2025;15(1):20556. [doi: 10.1038/s41598-025-06404-z]	To evaluate the agreement of publicly available LLMs with the Preferred Practice Patterns (PPP) guidelines developed by the American Academy of Ophthalmology (AAO).	GPT-o1, GPT-4o, and Claude 3.5 Sonnet showed high concordance (>90%) with AAO guidelines, while Gemini 1.5 Pro and DeepSeek-R1-Lite-Preview had lower concordance (84.4% and 81.0%, respectively). All models produced some potentially harmful answers, with Gemini 1.5 Pro and DeepSeek-R1-Lite-Preview having the highest rates.	Cross-sectional study	The study included DeepSeek-R1-Lite-Preview as one of the five LLMs evaluated against ophthalmology guidelines.	DeepSeek-R1-Lite-Preview was the worst-performing model in the study, with the lowest concordance rate with AAO guidelines (81.0%) and the highest number of discordant answers (6.8%). It was one of the models that produced potentially harmful answers.	Future efforts should focus on developing and testing specialized LLMs tailored towards medical practice. These models should be tested and approved by international medical associations to improve reliability and adherence to guidelines.	DeepSeek-R1	Moderate quality	Guideline adherence evaluation, ophthalmology clinical decision support
Assessing DeepSeek-R1 for Clinical Decision Support in Multidisciplinary Laboratory Medicine	Li et al.	2025	Li Q, Zhan L, Cai X. Assessing DeepSeek-R1 for Clinical Decision Support in Multidisciplinary Laboratory Medicine. J Multidiscip Healthc. Aug 12, 2025;18:4979-4988. [doi: 10.2147/JMDH.S538253]	To evaluate the performance of DeepSeek-R1 in analyzing clinical laboratory cases and assisting with medical decision-making, focusing on its accuracy and completeness in generating diagnostic hypotheses, differential diagnoses, and diagnostic workups across diverse clinical cases.	DeepSeek-R1 achieved overall accuracy of 72.9% and completeness of 73.4%. Performance varied by question type: highest accuracy for diagnostic hypotheses (85.7%) and lowest for differential diagnoses (55.0%). Best performance was observed in genetic and obstetric diagnostics (accuracy 93.1%, completeness 86.1%). DeepSeek-R1 shows potential as a decision-support tool but has limitations in differe…	Proof-of-concept study	DeepSeek-R1 achieved overall accuracy of 72.9% and completeness of 73.4%. It demonstrated highest accuracy (85.7%) and completeness (87.7%) for diagnostic hypotheses. Best performance was observed in genetic and obstetric diagnostics (accuracy 93.1%, completeness 86.1%). The model is open-source, free, and has low computational demands, making it attractive for resource-limited settings. DeepSeek…	DeepSeek-R1's performance varied significantly by question type, with differential diagnoses showing the lowest accuracy (55.0%) and completeness (55.3%). The model exhibited minor biases in differential diagnosis. Training data cutoff is October 2023, limiting incorporation of latest medical advancements. Susceptible to hallucinations, omissions, and incorrect responses. Requires thorough and ac…	Future development could benefit from expanding training data with more diverse and recent case distributions, incorporating structured medical ontologies (such as SNOMED CT and UMLS) to enhance semantic comprehension and domain-specific accuracy, and introducing physician-in-the-loop training mechanisms such as feedback-guided fine-tuning to help the model better align with expert decision-makin…	DeepSeek-R1	Low quality	Clinical decision support; Laboratory medicine; Diagnostic hypothesis generation; Differential diagnosis; Diagnostic workup recommendation; Clinical case analysis
Artificial intelligence driven dental trauma assessment: Comparing the performance of chatbot models	Ozden et al.	2025	Ozden I, Kaplanoglu MB, Gokyar M, Ozden ME, Ovecoglu HS. Artificial intelligence driven dental trauma assessment: Comparing the performance of chatbot models. Turkish Endodontic Journal. 2025;10(2):109-115. [doi: 10.14744/TEJ.2025.29200]	To compare the accuracy and reliability of four chatbot applications (ChatGPT o1, Google Gemini Advanced, DeepSeek R1, Perplexity AI) in the context of dental traumatology using dichotomous questions	All models showed high accuracy (>80%). ChatGPT o1 achieved the highest accuracy (86.4%), followed by DeepSeek (84.0%), Perplexity (80.5%), and Gemini Advanced (80.2%). DeepSeek had the highest internal consistency (κ=0.709), while Gemini Advanced had the lowest (κ=0.185). No model achieved complete consistency.	Cross-sectional study	High accuracy (84.0%) on dental traumatology questions	Did not achieve 100% consistency	Future research should incorporate more sophisticated question formats and clinically realistic case scenarios to reflect the multidimensional character of dental trauma management.	DeepSeek-R1	Low quality	Dental traumatology: assessment of traumatic dental injuries using dichotomous questions based on IADT guidelines
Exploration of the assessment of clinical decision-making capabilities in Clinical Oncology based on generative large language models	Zhao et al.	2025	Zhao L, Yang C, Chen C, et al. Exploration of the assessment of clinical decision-making capabilities in Clinical Oncology based on generative large language models. Eur J Surg Oncol. Jan 2026;52(1):111175. [doi: 10.1016/j.ejso.2025.111175]	To evaluate the clinical decision support (CDS) efficacy of DeepSeek R1 and ChatGPT-4 o1 in real-world oncology diagnosis and treatment settings.	Both models demonstrated competent performance in oncology CDS, comparable to clinicians. DeepSeek R1 outperformed in medical humanistic care, while ChatGPT-4 o1 excelled in readability. No significant differences were found between the two models in knowledge accuracy, test rationality, or medication standardization.	Cross-sectional study	Demonstrated superior performance in medical humanistic care compared to ChatGPT-4 o1.	Did not show significant differences from ChatGPT-4 o1 in knowledge accuracy, test rationality, or medication standardization.	Future research should focus on how to effectively integrate different LLM technologies to achieve complementary advantages. Expanding sample size and building a more objective evaluation system are also needed. Multimodal knowledge integration and ethical oversight should be prioritized.	DeepSeek-R1	Low quality	Clinical decision support in oncology; diagnosis and treatment planning for cancer; medical humanistic care in oncology settings
Exploring the Prognostic Utility of Large Language Models Versus Traditional Clinical Models in Heart Failure: A Pilot Study	Shang et al.	2025	Shang L, Chen Y, Li R, et al. Exploring the prognostic utility of large language models versus traditional clinical models in heart failure: a pilot study. Int J Surg. Nov 19, 2025. [doi: 10.1097/JS9.0000000000004062]	To evaluate the prognostic performance and reproducibility of two general-purpose LLMs (ChatGPT and DeepSeek) for heart failure (HF) risk prediction using structured clinical data and unstructured discharge summaries, compared with a conventional clinical model.	For structured data, both LLMs showed limited discrimination (AUC 0.59 for ChatGPT, 0.56 for DeepSeek), underperforming the conventional model (AUC 0.63). For unstructured discharge summaries, ChatGPT achieved comparable performance (AUC 0.72) to the clinical model (AUC 0.74). Both models showed significant variability in repeated predictions.	Cross-sectional study	DeepSeek demonstrated better internal consistency (ICC = 0.820) and more reproducible predictions than ChatGPT in the structured data cohort.	In the structured data prediction task, DeepSeek showed limited discrimination (AUC 0.56). In the text-based prediction task, DeepSeek (AUC 0.67) underperformed compared to ChatGPT (AUC 0.72). Its predictions were concentrated in higher probability ranges and substantially overestimated event probabilities (poor calibration).	Future research should focus on domain-specific fine-tuning of LLMs (including DeepSeek) for structured data prediction tasks, and explore hybrid modeling approaches that combine LLMs with traditional models. Validation in larger, contemporary, and multimodal cohorts is warranted.	DeepSeek-R1	Moderate quality	Clinical risk prediction / Cardiology; predicting 90-day composite outcomes and 1-year all-cause mortality in heart failure patients using structured clinical data and unstructured discharge summaries.
ChatGPT-4.0 and DeepSeek-R1 does not yet provide clinically supported answers for knee osteoarthritis	Wu et al.	2025	N/A	To evaluate the concordance of ChatGPT-4.0 and DeepSeek-R1 with Chinese clinical practice guidelines for knee osteoarthritis across 17 treatment modalities.	DeepSeek-R1 achieved 71% concordance; ChatGPT-4.0 achieved 59%. Both gave inconsistent recommendations for ozone therapy and arthroscopy. DeepSeek-R1 provided 38 references, but only 8 were fully verifiable. Neither model consistently produced evidence-aligned responses, highlighting the need for cautious interpretation.	Cross-sectional study	Higher concordance with guidelines (71% vs. 59% for ChatGPT-4.0); provided 38 references	Only 8 of 38 references fully verifiable; many hallucinated/unverifiable citations; inconsistent recommendations for ozone therapy and arthroscopy	Establish protocols to collaborate with clinicians for robustness improvement; inspect medical history generated by LLMs to reduce hallucination risk; develop OOD detectors; set up mixture-of-expert systems and retrieval-augmented generation pipelines; ensure privacy preservation	DeepSeek-R1	Low quality	Orthopedics; knee osteoarthritis management; guideline-concordant treatment recommendations
Limitations of broadly trained LLMs in interpreting orthopedic Walch glenoid classifications	ElSayed A, Updegrove GF.	2025	N/A	To evaluate the accuracy of two popular large language models (Claude 3.5 Sonnet and DeepSeek R1) in interpreting glenoid diagrams using the Walch glenoid classification for preoperative shoulder reconstruction applications.	DeepSeek R1 achieved 44% accuracy while Claude 3.5 Sonnet had 0% accuracy. DeepSeek showed a mild positive correlation between instruction length and accuracy. Both models demonstrated limitations, indicating broadly trained LLMs lack the consistency and accuracy for reliable medical image interpretation.	Cross-sectional study	DeepSeek R1 demonstrated significantly increased performance compared to Claude 3.5 Sonnet, achieving 44% accuracy (vs. 0% for Claude). It maintained relatively uniform error rates across classification pairs and showed a mild positive correlation between instruction length and response accuracy. Its open-source code and continuous learning feature were noted as potential strengths.	Overall accuracy remained insufficient for clinical applications (44%). It was noted that DeepSeek's performance, while superior to Claude, was only "fair" under DISCERN criteria, highlighting the need for improvement and personalization.	The study recommended future investigations to include larger sample sizes, utilization of consistent prompts, and emphasis on clinical applicability by analyzing different LLMs, including models pre-trained on clinical datasets with annotated radiographs and CT scans. The findings implied that DeepSeek and other LLMs require extensive database training for medical accuracy.	DeepSeek-R1	Low quality	Medical image interpretation and classification
ChatGPT-4o, Gemini Advanced and DeepSeek R1 in preoperative decision_x0002_making for thyroid surgery:a comparative assessment with human surgeons	Zou et al.	2025	Zou L, Zhang P, Jiang YQ, et al. ChatGPT-4o, Gemini Advanced and DeepSeek R1 in preoperative decision-making for thyroid surgery: a comparative assessment with human surgeons. Front Oncol. Oct 24, 2025;15:1590230. [doi: 10.3389/fonc.2025.1590230]	To assess the preoperative decision-making consistency of ChatGPT-4o, Gemini Advanced, and DeepSeek R1 compared with expert consensus using clinical data from 123 patients undergoing thyroid surgery.	Overall concordance rates: ChatGPT-4o 47.97%, Gemini Advanced 24.39%, DeepSeek R1 56.10%. For lymph node dissection, DeepSeek R1 showed the highest concordance (79.67%, κ=0.741). DeepSeek R1 demonstrated the strongest alignment with surgical team decisions, followed by ChatGPT-4o, then Gemini Advanced.	Retrospective study	DeepSeek R1 demonstrated the strongest alignment with surgical team decisions (overall concordance 56.10%), followed by ChatGPT-4o (47.97%). For lymph node dissection, DeepSeek R1 achieved the highest concordance (79.67%, κ=0.741). DeepSeek R1 showed substantial agreement with experienced surgeons in preoperative planning.	Overall performance of DeepSeek R1 (56.10% concordance) still leaves room for improvement. Model-specific variability was observed, particularly in oncologic decision-making. The study highlighted the need for refinement and robust clinical validation before widespread clinical adoption.	The study emphasizes that DeepSeek R1 and other LLMs require refinement and robust clinical validation before widespread clinical adoption. It suggests that future integration of LLMs in healthcare should incorporate patient preferences to support shared decision-making. The authors also recommend that clinicians should exercise caution and critical thinking when interpreting AI-generated clinica…	DeepSeek-R1	Moderate quality	Preoperative surgical decision-making; Surgical planning; Clinical decision support
From Bedside to Bot-Side: Artificial Intelligence in Emergency Appendicitis Management	Ersahin et al.	2025	Ersahin K, Sanduleanu S, Thulasi Seetha S, et al. From Bedside to Bot-Side: Artificial Intelligence in Emergency Appendicitis Management. Life (Basel). Sep 1, 2025;15(9):1387. [doi: 10.3390/life15091387]	To compare the accuracy of GPT-4.5, DeepSeek R1, and a machine learning model in assisting surgical decision-making for patients with suspected acute appendicitis.	DeepSeek R1 with Retrieval-Augmented Generation achieved 83.2% accuracy, GPT-4.5 with RAG achieved 76.1%, and the machine learning model achieved 85.0% validation accuracy. DeepSeek and GPT-4.5 showed promise but required further refinement.	Retrospective study	DeepSeek R1 achieved accuracy of 80.5% (without RAG) and 83.2% (with RAG). Open-source availability, cost efficiency, and reported competitive performance relative to proprietary LLMs. Demonstrated potential for resource-constrained healthcare settings.	Server overload issues leading to "server busy" errors. LLM outputs can change with minor rephrasing of prompts. Sending identifiable patient data to external servers poses legal and ethical challenges under GDPR and HIPAA. Did not always accurately interpret WSES guidelines.	Evaluate LLM data security and implications for clinical applicability, clinician acceptance, and potential biases. Conduct prospective validation across multiple institutions. Implement real-time trials with integrated AI triage tools. Perform randomized comparisons with standard care. Assess perceived patient satisfaction with LLM-aided treatment decisions. Convert flowchart content into struct…	DeepSeek-R1	Moderate quality	Surgical decision-making support; Acute appendicitis management; Emergency department triage; Treatment recommendation; Clinical decision support using clinical, laboratory, and radiological findings
DeepSeek R1 excels in diagnosing previously misdiagnosed cases	Hou et al.	2025	Hou C, Zhang H, Zhao P, et al. DeepSeek R1 excels in diagnosing previously misdiagnosed cases. Array. 2025;28:100559. [doi: 10.1016/j.array.2025.100559]	To evaluate the diagnostic performance of five AI models on 227 real-world misdiagnosed cases from the Chinese Medical Case Repository.	DeepSeek R1 achieved the highest top-1 accuracy (149/227 cases) and ranking efficiency (steepest CDF curve). It showed moderate agreement with Gemini 2.0 Flash (κ=0.561) and Claude 3.5 Sonnet (κ=0.507). All models struggled with rare diseases and atypical presentations.	Retrospective study	Highest diagnostic accuracy (149/227 top-1 correct); highest ranking efficiency (steepest CDF curve); strongest agreement with Gemini 2.0 Flash (κ=0.561)	Still struggles with extremely rare diseases and atypical presentations (shared limitation); 29 missed diagnoses out of 227 cases	Expand data sources beyond Chinese Medical Case Repository to real-world clinical datasets, EHRs, and multi-center case reports; develop dedicated medical AI models integrating text-based reasoning with imaging analysis (multimodal); investigate AI model fusion strategies and clinician-AI feedback loops	DeepSeek-R1	Moderate quality	General internal medicine; diagnostic re-evaluation of previously misdiagnosed cases
Pre-operative T-stage discrimination in gallbladder cancer using machine learning and DeepSeek-R1	Chae et al.	2025	Chae J, Wang Z, Wu D, et al. Pre-operative T-stage discrimination in gallbladder cancer using machine learning and DeepSeek-R1. Front Oncol. Aug 1, 2025;15:1613462. [doi: 10.3389/fonc.2025.1613462]	To assess whether blood biomarkers can distinguish early T stages via machine learning and compare the T-stage discrimination performance of DeepSeek-R1 using radiology report text alone versus with biomarkers.	Biomarker-based ML models performed poorly (AUC < 0.60). DeepSeek-R1 analyzing radiology text alone achieved 89.6% accuracy for T-stage and 100% for N/M stages. Adding biomarkers did not improve accuracy.	Proof-of-concept study	DeepSeek-R1, without task-specific fine-tuning, achieved 89.6% T-stage accuracy and 100% N/M-stage classification accuracy, demonstrating that linguistic cues in narrative reports encode rich staging information.	The study acknowledged limitations including single-center design, dependence on radiologist’s terminology, and absence of direct image interpretation by the LLM.	Future work should pursue multi-center prospective validation, integrate raw CT/MRI analysis with textual and biomarker inputs in a truly multimodal architecture, and address regulatory pathways for clinical deployment. Enhanced biomarker panels and prompt optimization are also recommended.	DeepSeek-R1	Moderate quality	Preoperative staging; gallbladder cancer diagnosis; surgical planning; clinical decision support; oncology
Multi-center benchmarking of large language models for clinical decision support in lung cancer screening	Duan et al.	2025	Duan Z, Huang X, Lu R,et al. Multi-center benchmarking of large language models for clinical decision support in lung cancer screening. Cell Rep Med. Dec 16, 2025;6(12):102465. [doi: 10.1016/j.xcrm.2025.102465]	To evaluate whether LLMs are suited as a decision support tool in providing management recommendations for patients with incidentally detected lung nodules during the first LDCT scan.	GPT-4 achieved the highest clinical accuracy, while Claude 3 Opus produced the most readable recommendations. The open-source model DeepSeek-R1 and GPT-4o performed comparably to GPT-4, outperforming GPT-3.5, highlighting the growing potential of open-source models for clinical decision support.	Cross-sectional study	In an exploratory analysis, DeepSeek-R1 performed comparably to GPT-4 and GPT-4o, significantly outperforming GPT-3.5. Its open-source nature offers advantages in transparency and cost-effectiveness for institutional deployment.	The study noted that the sample size for the exploratory analysis with DeepSeek-R1 was limited (n=50 from one hospital), which may have prevented the detection of significant differences from other high-performing models.	Future research should focus on model fine-tuning with diverse, multi-institutional datasets, integration with imaging-based AI models (hybrid AI approaches), and rigorous real-world clinical validation to ensure safe and effective deployment.	DeepSeek-R1	Moderate quality	Clinical decision support, lung cancer screening management recommendations based on LDCT reports
A large language model improves clinicians’ diagnostic performance in complex critical illness cases	Wu et al.	2025	Wu X, Huang Y, He Q. A large language model improves clinicians' diagnostic performance in complex critical illness cases. Crit Care. Jun 6, 2025;29(1):230. [doi: 10.1186/s13054-025-05468-7]	To assess the diagnostic accuracy of the DeepSeek-R1 model on complex critical illness cases and evaluate its potential to improve the diagnostic accuracy and efficiency of critical care residents.	DeepSeek-R1 achieved a top diagnosis accuracy of 60%. AI assistance significantly improved residents' diagnostic accuracy (from 27% to 58%) and reduced diagnostic time. The model's responses were rated highly for completeness, clarity, and usefulness.	RCT	DeepSeek-R1 generated responses with high median Likert grades for completeness (4.0), clarity (5.0), and usefulness (5.0). Its top diagnosis accuracy (60%) was higher than that of critical care residents (27%) and comparable to that of residents assisted by the AI (58%). It also significantly improved residents' diagnostic efficiency, reducing their diagnostic time.	The study notes that the AI model's role is as an assistive tool, not a standalone decision-maker, to mitigate risks like hallucinations. A limitation is that the study's sample size was too small to draw meaningful statistical comparisons between the AI model's performance and that of AI-assisted physicians.	Future research should explore promising ways to improve human-AI collaboration, particularly in scenarios where AI outperforms humans alone. Larger sample sizes are needed to evaluate the clinical adoption potential of reasoning models in real-world critical care decision-making. Studies should also include participants with varying training levels and evaluate other reasoning models.	DeepSeek-R1	High quality	Critical care medicine / Clinical diagnosis
Large language models may struggle to detect culturally embedded filicide-suicide risks	Chen et al.	2025	Chen CC, Chen JA, Liang CS, Lin YH. Large language models may struggle to detect culturally embedded filicide-suicide risks. Asian J Psychiatr. Mar 2025;105:104395. [doi: 10.1016/j.ajp.2025.104395]	To examine the capacity of six large language models to detect risks of domestic violence, suicide, and filicide-suicide in a culturally specific Taiwanese flash fiction narrative.	All six LLMs successfully identified domestic violence, but only GPT-o1, Claude 3.5 Sonnet and Sonar Large identified suicide risk based on cultural cues. GPT-4o, DeepSeek-R1 and Gemma-2-2b missed the suicide risk. Notably, none of the models comprehended the cultural context behind the mother sparing her daughter, reflecting a gap in LLMs' understanding of non-Western sociocultural nuances.	Cross-sectional study	Not mentioned	DeepSeek-R1 failed to recognize suicide risk from cultural cues, interpreting the mother's isolation as merely a psychological response, and did not comprehend the cultural context behind the mother sparing her daughter.	Future research should involve testing multiple culturally specific narratives and incorporating more region-specific training data or explicit socio-cultural context to enhance LLMs' sensitivity to cultural cues. This would directly address DeepSeek-R1's identified limitations in cultural understanding.	DeepSeek-R1	Low quality	Mental health assessment; Suicide risk detection; Domestic violence risk assessment; Culturally sensitive psychiatric evaluation
Real-World Feasibility of Generative Large Language Models for Clinical Decision Support in Benign Prostatic Hyperplasia	Li et al.	2025	Li Y, Meng C, Peng L, et al. Real-world feasibility of generative large language models for clinical decision support in benign prostatic hyperplasia. Int J Surg. Feb 1, 2026;112(2):2546-2553. [doi: 10.1097/JS9.0000000000004022]	To systematically evaluate the clinical knowledge mastery and decision-support capabilities of ChatGPT o1 and DeepSeek R1 in the context of benign prostatic hyperplasia, using both a knowledge questionnaire and real-world case simulations.	Both LLMs outperformed the physician group in clinical knowledge assessment, performing comparably to attending physicians. In clinical decision support, DeepSeek R1 outperformed ChatGPT o1 in both accuracy of medical knowledge and logical coherence. Both models showed substantial potential for clinical decision support.	Cross-sectional study	DeepSeek R1 demonstrated outstanding performance in clinical knowledge assessment (93% accuracy), outperforming resident physicians and performing comparably to attending physicians. In clinical decision support, it significantly outperformed ChatGPT o1 in total score (77.68 vs. 68.69) and showed superior performance in medical knowledge accuracy and logical coherence.	Both models performed unsatisfactorily on complex clinical questions such as mechanisms of pharmacotherapy, optimal timing of catheter removal, and indications for prostate biopsy. Limitations included small sample size, focus only on two LLMs conducted exclusively in China, and reliance on experts' subjective judgment for certain evaluation dimensions.	Future studies with larger, multicenter cohorts are needed to validate findings across diverse clinical manifestations. Recommendations include evaluating the applicability of other large language models across diverse healthcare systems worldwide, and further research to validate the effectiveness of AI-assisted approaches in broader clinical settings. The study emphasizes the need for continued…	DeepSeek-R1	Moderate quality	Urology clinical decision support; Benign prostatic hyperplasia management; Clinical knowledge assessment; Diagnostic and treatment planning
DeepSeek: Another step forward in the diagnosis of oral lesions	Diniz-Freitas, Diz-Dios.	2025	N/A	To assess the performance of DeepSeek-R1 for the diagnosis of oral diseases and conditions using text-based case descriptions from the NEJM Image Challenge.	DeepSeek-R1 achieved diagnostic accuracy of 91.6%, slightly outperforming ChatGPT-4o (88.9%) and significantly exceeding NEJM readers (47.8%). Despite lacking direct image interpretation, DeepSeek demonstrated high proficiency in textual diagnostic tasks for oral lesions.	Cross-sectional study	Achieved high diagnostic accuracy (91.6%) in text-based oral lesion diagnosis; slightly outperformed ChatGPT-4o (88.9%); significantly exceeded NEJM readers (47.8%); open-source and cost-effective; promising AI tool for oral disease diagnosis.	Currently lacks capability to directly analyze or interpret images; cannot process visual information without textual descriptions; sample size limited (36 cases); provision of possible answers may not reflect real-world diagnostic complexity.	Incorporate image interpretation capabilities; increase sample size; develop and support differential diagnosis to save time and reduce need for additional diagnostic tests; future research should explore integration with clinical workflows.	DeepSeek-R1	Moderate quality	Oral medicine; oral disease diagnosis; oral lesion identification
AI performance in emergency medicine fellowship examination: comparative analysis of ChatGPT-4o, Gemini 2.0, Claude 3.5, and DeepSeek R1 models	San et al.	2025	San IS, Öz MA, Yortanli M, et al. AI performance in emergency medicine fellowship examination: comparative analysis of ChatGPT-4o, Gemini 2.0, Claude 3.5, and DeepSeek R1 models. Turkish Journal of Medical Sciences. 2025;55(5). [doi: 10.55730/1300-0144.6083]	To evaluate the accuracy rates and response consistency of four different large language models (ChatGPT4o, Gemini 2.0, Claude 3.5, and DeepSeek R1) in answering questions from the Emergency Medicine Fellowship Examination.	ChatGPT-4o achieved the highest overall accuracy (90.0%), while DeepSeek R1 had the lowest (76.7%). Claude 3.5 demonstrated the highest response consistency (Fleiss' Kappa = 0.68). Inconsistent hallucinations were more frequent in Gemini 2.0 and DeepSeek R1, while persistent hallucinations were less common in ChatGPT-4o and Claude 3.5.	Cross-sectional study	Not applicable. DeepSeek R1 did not demonstrate a reported strength in this comparative study.	DeepSeek R1 showed the lowest overall accuracy (76.7%) among the four models tested. It failed in all questions with visual content and showed more frequent inconsistent hallucinations compared to ChatGPT-4o and Claude 3.5.	Large language models need further development to provide reliable, up-to-date, and accurate information for use in medical education and as clinical decision support systems. Future studies should more comprehensively evaluate the impact of LLMs in medical education and their integration into clinical practice	DeepSeek-R1	Low quality	Medical education; assessment of medical knowledge and clinical reasoning; clinical decision support systems in emergency medicine
Are clinical improvements in large language models a reality? Longitudinal comparisons of ChatGPT models and DeepSeek-R1 for psychiatric assessments and interventions	Smith et al.	2025	N/A	To explore the diagnostic accuracy, therapeutic appropriateness, and cultural sensitivity of ChatGPT-4o, ChatGPT-4.5, and DeepSeek-R1 using psychiatric case vignettes, enabling longitudinal comparisons with earlier ChatGPT versions.	The three models showed modest improvements over earlier versions but exhibited significant limitations. They adhered to evidence-based non-pharmacological advice but had shortcomings in risk evaluation (especially suicidality), pharmacological recommendations diverging from guidelines, and superficial cultural adaptations. DeepSeek-R1 performed comparably to ChatGPT models.	Cross-sectional study	DeepSeek-R1 performed comparably to ChatGPT-4.0 and ChatGPT-4.5, showing modest improvements over earlier models. It demonstrated better cultural awareness in certain scenarios and provided comprehensive assessments with viable screening tools in some instances.	DeepSeek-R1 showed output instabilities (information present in one scenario but missing in another). It had shortcomings in risk stratification (e.g., for suicidality), pharmacological recommendations diverged from guidelines, and it occasionally failed to clarify its inability to prescribe medication. Cultural adaptations remained largely superficial.	Future research should focus on longitudinal evaluations of LLMs over successive versions, particularly for DeepSeek given the relative sparsity of literature. Larger samples of patient vignettes with greater cultural diversity, cross-analyses between generic and domain-specific models, and benchmarking initiatives are recommended. Regular reassessments, clinician training, and education on these…	DeepSeek-R1	Moderate quality	Psychiatry / Mental health assessment / Therapeutic intervention / Cultural psychiatry / Clinical decision-making
Medical reasoning in LLMs: an in-depth analysis of DeepSeek R1	Moëll et al.	2025	N/A	To evaluate the medical reasoning capabilities of DeepSeek R1, comparing its outputs to the reasoning patterns of medical domain experts.	DeepSeek R1 achieved a 93% diagnostic accuracy on 100 clinical cases from MedQA. Errors were associated with cognitive biases like anchoring and longer reasoning length. Shorter responses (under 5,000 characters) were strongly associated with accuracy, while extended explanations signaled uncertainty.	Descriptive study	DeepSeek R1 achieved a 93% diagnostic accuracy on 100 clinical cases from MedQA, demonstrating sound clinical judgment and structured reasoning. Its open-source nature and explicit reasoning tokens offer interpretability and potential for safe deployment.	Errors were associated with cognitive biases like anchoring, difficulty integrating conflicting data, and overthinking. Incorrect answers were significantly longer, suggesting uncertainty. The study identified recurring error patterns such as protocol misapplication and lab value overinterpretation.	Six avenues for improvement are outlined: (1) domain-specific fine-tuning with curated medical reasoning corpora, (2) retrieval-augmented generation (RAG) over authoritative guidelines, (3) multi-evaluator frameworks for reliable assessment, (4) systematic exploration of prompt engineering, (5) hybrid human-AI workflows, and (6) using LLM-as-judge for scalable evaluation of reasoning ability.	DeepSeek-R1	Moderate quality	Clinical reasoning, diagnostic decision support, medical education
Comparative Benchmark of Seven Large Language Models for Traumatic Dental Injury Knowledge	Termteerapornpimol et al.	2025	Termteerapornpimol K, Kulvitit S, Prommanee S, Khurshid Z, Porntaveetus T. Comparative Benchmark of Seven Large Language Models for Traumatic Dental Injury Knowledge. Eur J Dent. Oct 22, 2025. [doi: 10.1055/s-0045-1812064]	To evaluate the accuracy and consistency of DeepSeek R1's responses across all categories of traumatic dental injuries (TDIs) and benchmark its performance against six other common LLMs (ChatGPT-4o mini, ChatGPT-4o, Claude 3.5 Sonnet, Claude 3 Opus, Gemini 1.5 Flash, and Gemini 1.5 Advanced).	DeepSeek R1 achieved the highest overall accuracy (86.4% ± 2.5%), which was statistically higher than several other models, but exhibited the most inconsistent responses (κ = 0.694). All models showed lower accuracy for luxation injury questions, highlighting current limitations in AI's diagnostic reasoning for complex scenarios.	Cross-sectional study	Achieved the highest overall accuracy (86.4% ± 2.5%) among all tested models across TDI categories.	Exhibited the most inconsistent responses (κ = 0.694), indicating lower reliability in terms of response consistency.	Future studies should compare the accuracy and consistency of AI models with varying levels of expertise; explore potential synergies when clinicians use AI as an adjunct tool compared with unaided clinical judgment; investigate different prompting strategies to suggest effective instruction of LLM use in dental trauma; and conduct longitudinal studies assessing real-world application of AI’s acc…	DeepSeek-R1	Low quality	Dental trauma management; clinical decision support for traumatic dental injuries; dental education and knowledge acquisition
Evaluation of large language models in female malignancy Q&A	Xin et al.	2025	Xin K, Hong S, Wu X, Liu Q, Wei X, Zhu L. Evaluation of large language models in female malignancy Q&A. Medicine (Baltimore). Sep 12, 2025;104(37):e44418. [doi: 10.1097/MD.0000000000044418]	To evaluate and compare the Q&A performance of 7 popular LLMs on female malignancy using a benchmark dataset of 205 questions, with 3 human oncologists as comparison.	Llama-3.1-405B achieved the highest accuracy (95.12%) and consistency (100%). OpenAI o1 and DeepSeek-R1 showed strong reasoning abilities after token limit removal (98.5% and 95.6% accuracy). Error rates were highest for flexible medical scenarios and complex terminology.	Cross-sectional study	DeepSeek-R1 achieved high accuracy (88.29% in initial test, 95.6% after token limit removal) and consistency (93.17%). Demonstrated strong reasoning abilities, particularly through "chain of thought" process. Open-source nature allows flexible deployment on cloud or local computers, reducing operational costs.	In initial test, lower accuracy compared to Llama-3.1-405B. Higher response latency and greater token consumption due to reasoning process. Reasoning process lacks full consistency with other models (Cohen's Kappa 0.318 with OpenAI o1). Challenges with flexible medical scenarios and complex medical terminology.	Enhance LLM training with comprehensive clinical datasets, including structured electronic health records, medical images, and laboratory data. Develop multimodal and personalized LLMs for next-generation intelligent decision support in oncology. Integrate ongoing updates and clinical data to refine models and improve their ability to address specialized medical needs.	DeepSeek-R1	Moderate quality	Clinical question answering; Oncology decision support; Female malignancy diagnosis and treatment Q&A; Medical knowledge retrieval and reasoning
Clinical feasibility of AI Doctors: Evaluating the replacement potential of large language models in outpatient settings for central nervous system tumors	Pan et al.	2025	Pan Y, Tian S, Guo J, Cai H, Wan J, Fang C. Clinical feasibility of AI Doctors: Evaluating the replacement potential of large language models in outpatient settings for central nervous system tumors. Int J Med Inform. Nov 2025;203:106013. [doi: 10.1016/j.ijmedinf.2025.106013]	To assess the diagnostic and treatment capabilities of three LLMs (ChatGPT-4o, DeepSeek-R1, and Doubao) in bilingual (Chinese/English) outpatient settings for central nervous system (CNS) tumors	ChatGPT-4o and DeepSeek-R1 achieved over 90% accuracy in differential and main diagnoses, comparable to neurosurgeons (P> 0.05). For treatment advice, all models showed reduced accuracy (ChatGPT-4o: 80.5%; DeepSeek-R1: 79%), significantly lower than doctors (P< 0.05). No performance difference was observed between Chinese and English cases.	Retrospective study	Achieved over 90% accuracy in differential and main diagnosis, comparable to neurosurgeons (P> 0.05); showed no performance difference between Chinese and English inputs.	In treatment advice tasks, accuracy dropped to 79%, significantly lower than physicians (P =0.012 for Chinese, P =0.005 for English).	Future research should integrate multimodal data (combining LLMs with radiomics, genomics, and metabolomics) to build comprehensive decision-support frameworks. Additionally, developing individualized AI models for specific tumor subtypes and patient populations, and shifting focus from “human replacement” to “human-AI collaboration” as the guiding principle for clinical integration, is recommend…	DeepSeek-R1	Moderate quality	Neurosurgery; CNS tumor outpatient care; differential diagnosis; main diagnosis; treatment advice; clinical decision support in bilingual settings
Comparing DeepSeek and GPT-4o in ECG interpretation: Is AI improving over time?	Günay et al.	2025	Günay S, Öztürk A, Karahan AT, Barindik M, Komut S, Yiğit Y. Comparing DeepSeek and GPT-4o in ECG interpretation: Is AI improving over time? Heart Lung. Jan-Feb 2026;75:366-371. [doi: 10.1016/j.hrtlng.2025.08.007]	To evaluate DeepSeek's accuracy in ECG interpretation and compare it with GPT-4o, emergency medicine specialists, and cardiologists, as well as to assess GPT-4o's performance change over one year.	GPT-4o outperformed DeepSeek in ECG interpretation accuracy for routine (70% vs. 60%), challenging (65% vs. 50%), and total ECGs (67.5% vs. 55%). DeepSeek showed higher response consistency (Fleiss Kappa=0.712) than GPT-4o (0.473). No significant improvement in GPT-4o's performance was observed over one year. Both models underperformed compared to human experts.	Cross-sectional study	Higher response consistency (substantial agreement, Fleiss Kappa=0.712) compared to GPT-4o (0.473); cost-effectiveness; strong reasoning capabilities; first evaluation of DeepSeek in ECG interpretation.	Lower accuracy than GPT-4o in routine (60% vs. 70%), challenging (50% vs. 65%), and total ECGs (55% vs. 67.5%); both models fall short of expert-level performance; not specifically trained for ECG tasks; lack of transparency regarding version changes.	Future studies should evaluate model performance in real clinical scenarios; examine performance across different types of ECG pathologies; assess models using ECGs presented both with and without suggestive clinical phrasing; validate findings in actual clinical settings; conduct large-scale, real-world validation studies.	DeepSeek-R1	Moderate quality	Electrocardiography interpretation; arrhythmia diagnosis; emergency medicine diagnostics
Generative AI in degenerative lumbar spinal stenosis care: A NASS guideline-compliant comparative analysis of ChatGPT and DeepSeek	Zhang et al.	2025	Zhang M, Li J, Zhou Y, et al. Generative AI in degenerative lumbar spinal stenosis care: A NASS guideline-compliant comparative analysis of ChatGPT and DeepSeek. J Orthop Surg (Hong Kong). Sep-Dec 2025;33(3):10225536251407382. [doi: 10.1177/10225536251407382]	To compare the performance of ChatGPT-4.0 and DeepSeek-R1 in addressing clinical questions related to DLSS using the NASS guidelines as the benchmark.	DeepSeek-R1 demonstrated superior performance in accuracy (median 3 vs 2, P=0.009), completeness (2 vs 1, P=0.010), and supplementality (2 vs 1, P=0.018). Both models performed comparably in avoiding misinformation.	Cross-sectional study	DeepSeek-R1 demonstrated superior performance over ChatGPT-4.0 in accuracy (median 3 vs 2, P=0.009), completeness (2 vs 1, P=0.010), and supplementality (2 vs 1, P=0.018). Strict guideline adherence and data-driven rigor. Superior inter-rater agreement in accuracy (κ=0.727 vs 0.615).	Lower inter-rater agreement in supplementality compared to ChatGPT-4.0 (κ=0.762 vs 0.792). Struggled with interpretation of non-English literature. Limited by static guidelines (2013 NASS guidelines) not incorporating recent advances.	Enable AI systems to access UpToDate and NASS databases in real time for continuous guideline updates. Implement Delphi-based expert consensus protocols to enforce strict guideline compliance. Develop integrated models combining MRI analytics, gait sensor data, and patient-reported outcomes for end-to-end diagnostic-therapeutic workflows. Utilize blockchain-based audit trails to transparently doc…	DeepSeek-R1	Low quality	Spine surgery clinical decision support; Degenerative lumbar spinal stenosis management; Guideline-based clinical question answering; Diagnostic criteria interpretation; Non-surgical and surgical treatment recommendations; Perioperative care guidance
A multi-dimensional performance evaluation of large language models in dental implantology: comparison of ChatGPT, DeepSeek, Grok, Gemini and Qwen across diverse clinical scenarios	Wu et al.	2025	N/A	To systematically evaluate the capabilities of five LLMs (ChatGPT-o3-mini, DeepSeek-R1, Grok-3, Gemini-2.0-flash-Thinking, and Qwen2.5-max) in professional question answering and complex case analysis within dental implantology.	Gemini-2.0-flash-Thinking achieved the highest overall performance. DeepSeek-R1 showed robust performance, comparable to ChatGPT-o3-mini, and excelled in specific themes. Gemini demonstrated superior clinical decision-making ability. Qwen2.5-max performed the lowest, especially in case analysis.	Cross-sectional study	Demonstrated robust and reliable performance in professional question answering, comparable to ChatGPT-o3-mini; surpassed Gemini-2.0-flash-thinking in specific topics (Theme 3 and Theme 7); showed significant positive interaction effects in certain high-difficulty themes; open-source advantage offers flexibility.	Mediocre performance in case analysis, with overall performance slightly inferior to Gemini-2.0-flash-thinking and ChatGPT-o3-mini; needs improvement in complex case analysis and clinical decision-making tasks.	Future research should expand sample size, use prompts more suitable for specific clinical tasks, explore more objective and comprehensive assessment methodologies, and strengthen validation in real-world clinical settings to better guide practical applications of LLMs including DeepSeek.	DeepSeek-R1	Low quality	Dental implantology; professional knowledge question answering, complex case analysis, treatment planning, and clinical decision support
Comparative performance evaluation of large language models in answering esophageal cancer-related questions: a multi-model assessment study	He et al.	2025	He Z, Zhao L, Li G, et al. Comparative performance evaluation of large language models in answering esophageal cancer-related questions: a multi-model assessment study. Front Digit Health. Oct 7, 2025;7:1670510. [doi: 10.3389/fdgth.2025.1670510]	To systematically compare the accuracy, completeness, and comprehensibility of five mainstream LLMs (ChatGPT 5, Claude Sonnet 4.0, DeepSeek-R1, Gemini 2.5 Pro, and Grok-4) in answering esophageal cancer-related questions across different clinical domains.	All models performed well (average scores >4.0/5). Gemini excelled in accuracy, while ChatGPT led in completeness, especially in surgical and postoperative contexts. Significant performance differences were found in complex areas, with Claude and DeepSeek showing significant improvement upon retesting.	Cross-sectional study	In retesting, DeepSeek-R1 demonstrated significant improvements across all evaluation dimensions (accuracy, completeness, and comprehensibility) (P< 0.05).	None specific to DeepSeek were highlighted in the overall performance comparison, though all models faced challenges with complex clinical scenarios.	Future research should consider incorporating knowledge-based fact-checking tools to verify the accuracy of LLM-generated content, improving the identification of hallucinations. Additionally, user education is vital to promote safe use, emphasizing that LLM-generated content should be treated as a reference, not a substitute for professional medical advice.	DeepSeek-R1	Low quality	Medical question answering; Patient education; Clinical decision support for esophageal cancer
Application of Large Language Models in Automated Interpretation of Urodynamic Parameters	Wang et al.	2025	Wang Z, Xu Z, Shi Y, Xi J, Zhang Y. Application of Large Language Models in Automated Interpretation of Urodynamic Parameters. Neurourol Urodyn. Jan 2026;45(1):84-95. [doi: 10.1002/nau.70160]	To evaluate the diagnostic performance of large language models (Deepseek-R1 and GPT-4) in the automated interpretation of urodynamic parameters compared to urologists with different experience levels.	Deepseek-R1 demonstrated the highest diagnostic accuracy (92.50%) among automated systems, comparable to junior urologists (83.75%) but lower than senior urologists (95.94%). Deepseek-R1 achieved an AUC of 0.90, outperforming GPT-4 (AUC 0.85) and junior urologists (AUC 0.82).	Retrospective study	Deepseek-R1 demonstrated the highest diagnostic accuracy (92.50%) among automated systems, outperforming GPT-4 and junior urologists, and achieved the highest scores across all dimensions of the QUEST framework.	The reliance on pre-extracted urodynamic parameters rather than raw tracing data limits clinical novelty. The study's retrospective nature and single-institution setting limit generalizability.	Future research should prioritize developing multimodal architectures capable of directly processing raw urodynamic waveforms. Prospective studies in diverse clinical settings are needed to validate performance in real-world practice. The development of multimodal LLMs capable of processing raw traces could enhance practical utility. Exploring the potential of LLMs for personalized interpretation…	Deepseek-R1	Moderate quality	Urological diagnostics and clinical decision support; interpreting urodynamic study parameters to diagnose lower urinary tract conditions such as bladder outlet obstruction, detrusor overactivity, and stress urinary incontinence
The imitation game: large language models versus multidisciplinary tumor boards: benchmarking AI against 21 sarcoma centers from the ring trial	Li et al.	2025	Li CP, Kalisa AT, Roohani S, et al. The imitation game: large language models versus multidisciplinary tumor boards: benchmarking AI against 21 sarcoma centers from the ring trial. J Cancer Res Clin Oncol. Sep 10, 2025;151(9):248. [doi: 10.1007/s00432-025-06304-9]	To compare the treatment recommendations generated by four leading large language models (LLMs) with those from 21 sarcoma centers multidisciplinary tumor boards (MTBs) in managing complex soft tissue sarcoma (STS) cases.	LLMs demonstrated high intra-model consistency in only 20% of cases. Claude 3.5 Sonnet aligned with experts in only 60% of cases. Significant discrepancies and potentially harmful recommendations were observed, highlighting current AI tools' limitations in complex sarcoma management.	Cross-sectional study	Not specified (DeepSeek-R1 was one of four models evaluated; it showed moderate intra-model consistency with a median agreement of 47.6%)	DeepSeek-R1 showed suboptimal alignment with human expert recommendations, frequently used guidelines other than the German S3 guidelines (39.0%), generated potentially harmful recommendations, and exhibited hallucinations in source citations	Future work should: (1) implement retrieval-augmented generation (RAG) approaches with external data sources such as the German S3 guidelines to improve source transparency and regional adaptability; (2) include less controversial cases with full agreement to better benchmark LLM performance; (3) address the limitations of LLMs in generating potentially harmful recommendations through enhanced tr…	DeepSeek-R1	Low quality	Oncology; Soft tissue sarcoma management; Clinical decision support; Multidisciplinary tumor board simulation
DeepSeek-R1 outperforms Gemini 2.0 Pro, OpenAI o1, and o3-mini in bilingual complex ophthalmology reasoning	Xu et al.	2025	Xu P, Wu Y, Jin K, Chen X, He M, Shi D. DeepSeek-R1 outperforms Gemini 2.0 Pro, OpenAI o1, and o3-mini in bilingual complex ophthalmology reasoning. Adv Ophthalmol Pract Res. May 9, 2025;5(3):189-195. [doi: 10.1016/j.aopr.2025.05.001]	To evaluate the accuracy and reasoning ability of DeepSeek-R1 and three other large language models (Gemini 2.0 Pro, OpenAI o1, o3-mini) in bilingual complex ophthalmology cases.	DeepSeek-R1 achieved the highest overall accuracy in both Chinese (0.862) and English (0.808) complex ophthalmology reasoning tasks. It excelled in management questions in Chinese and demonstrated similar reasoning logic to other models. Common reasoning errors included ignoring key positive history/signs and misinterpretation of medical data.	Cross-sectional study	Highest overall accuracy in Chinese (0.862) and English (0.808) ophthalmology reasoning tasks; excelled in management questions conducted in Chinese; innovative training methodology (cold-start data, reasoning-oriented RL, rejection sampling, supervised fine-tuning); strong reasoning logic similar to human physicians.	Slightly lower performance in English than in Chinese (0.808 vs. 0.862); poor performance in retinal disease topics; reasoning errors include ignoring key positive history/signs, misinterpretation of medical data, overuse of non-first-line interventions; possibility of test data being included in training data cannot be entirely ruled out.	Employ third-party translation models to minimize potential bias; evaluate each LLM’s full pipeline performance (including both translation and reasoning); quantify reasoning ability using emerging metrics (consistency, generalization, explainability); prioritize evaluation of abductive reasoning in future medical research.	DeepSeek-R1	Low quality	Ophthalmology; complex clinical reasoning; ophthalmic disease diagnosis; clinical decision support in ophthalmology; bilingual medical applications
Performance comparison of large language models in treatment planning for the restoration of endodontically treated teeth over time	Shirani M, Emami M.	2025	Shirani M, Emami M. Performance comparison of large language models in treatment planning for the restoration of endodontically treated teeth over time. J Dent. Oct 2025;161:105998. [doi: 10.1016/j.jdent.2025.105998]	To compare the performance of five large language models in treatment planning for the restoration of endodontically treated teeth, assessing accuracy and completeness over three consecutive weeks and the effect of exposure to exemplary correct responses.	Gemini demonstrated the highest performance in accuracy, completeness, and repeatability. Claude showed improvement in accuracy and completeness over time after exposure to correct answers. However, none of the models achieved perfect repeatability, with a substantial proportion of responses remaining incomplete.	Cross-sectional study	Not reported.	DeepSeek demonstrated the lowest performance overall in terms of accuracy and completeness for restorative treatment planning compared to Gemini, Claude, and ChatGPT.	The study recommended the development of specialized or fine-tuned models tailored to restorative dentistry, as no domain-specific LLM currently exists. Given Gemini's comparatively stronger performance, future research could explore whether integration with Google-compatible platforms may further enhance reliability, though this was noted as exploratory.	DeepSeek-R1	High quality	Restorative dentistry treatment planning for endodontically treated teeth
Evaluating the Reasoning Capabilities of Large Language Models for Medical Coding and Hospital Readmission Risk Stratification: Zero-Shot Prompting Approach	Naliyatthaliyazchayil et al.	2025	Naliyatthaliyazchayil P, Muthyala R, Gichoya JW, Purkayastha S. Evaluating the Reasoning Capabilities of Large Language Models for Medical Coding and Hospital Readmission Risk Stratification: Zero-Shot Prompting Approach. J Med Internet Res. Jul 30, 2025;27:e74142. [doi: 10.2196/74142]	To evaluate and compare the zero-shot performance of reasoning (DeepSeek-R1, OpenAI-O3) and non-reasoning LLMs (ChatGPT-4, LLaMA-3.1, Gemini-1.5) in primary diagnosis generation, ICD-9 code prediction, and hospital readmission risk stratification.	OpenAI-O3 outperformed in diagnosis (90%) and ICD-9 coding (45.3%), while DeepSeek-R1 performed slightly better in readmission risk prediction (72.6%). None of the models met clinical standards across all tasks, with medical coding being the weakest area.	Cross-sectional study	DeepSeek-R1 performed slightly better than OpenAI-O3 in the readmission risk prediction task (72.6% vs 70.6% correct). Reasoning models, including DeepSeek-R1, provided more detailed explanations.	DeepSeek-R1 had a lower primary diagnosis accuracy (85%) and ICD-9 code prediction (40.3%) compared to OpenAI-O3 (90% and 45.3%, respectively). Its responses were verbose, which may increase cognitive load.	Future work should focus on refining models for hospital readmission risk prediction, evaluating reasoning quality, and exploring hybrid systems that combine LLM outputs with expert oversight. Domain-specific fine-tuning on clinical text datasets and incorporating real-time flagging systems are recommended.	DeepSeek-R1	Moderate quality	Clinical decision support, medical coding (ICD-9), hospital readmission risk prediction, primary diagnosis generation, health informatics
LLM evaluation for thyroid nodule assessment: comparing ACR-TIRADS, C-TIRADS,and clinician-AI trust gap	Dai et al.	2025	N/A	To evaluate the diagnostic performance and clinical utility of three advanced large language models (GPT-4o, GPT-o3-mini, DeepSeek-R1) in stratifying thyroid nodule malignancy risk and generating management recommendations based on structured narrative ultrasound descriptions.	While GPT-4o achieved the highest predictive AUC for malignancy, clinicians most trusted DeepSeek-R1 combined with the C-TIRADS framework for practical, guideline-consistent recommendations, highlighting a gap between diagnostic accuracy and clinical trust.	Retrospective study	DeepSeek-R1 received the highest clinician ratings for practical recommendations, particularly with C-TIRADS, reflecting greater trust in its outputs. It was preferred by surgeons for its high sensitivity (0.957) and alignment with regional clinical reasoning.	DeepSeek-R1 had the lowest AUC (0.809) under ACR-TIRADS and showed moderate agreement with expert annotations (κ = 0.480 for ACR-TIRADS; fair agreement for C-TIRADS). It demonstrated lower diagnostic accuracy compared to GPT-4o.	The study recommended future multimodal models integrating text and images to improve diagnostics, particularly in complex or ambiguous cases. It also suggested incorporating diverse raters (e.g., radiologists, additional specialists) in future studies to improve reliability and generalizability, as well as prospective studies with larger cohorts.	DeepSeek-R1	Moderate quality	Thyroid nodule malignancy risk stratification, diagnostic decision support, and generation of guideline-aligned management recommendations
DeepSeek-R1 and GPT-4 are comparable in a complex diagnostic challenge: a historical control study	Chan et al.	2025	N/A	To evaluate the diagnostic performance of DeepSeek-R1 compared to GPT-4 in complex clinical cases using 100 clinicopathologic cases from the NEJM.	DeepSeek-R1 achieved comparable final diagnostic accuracy (35% vs. 39%, P=0.634) to GPT-4, but had a lower inclusion rate of the correct diagnosis in its differential list (48% vs. 64%, P=0.036). DeepSeek-R1 generated longer differential lists (11.9±2.0 vs. 9.0±1.4, P=0.000004) but maintained similar mean rank of correct diagnoses and differential quality scores.	Retrospective study	Generated more diverse differential diagnoses (11.9±2.0 vs. 9.0±1.4, P=0.000004); comparable diagnostic accuracy to GPT-4 (35% vs. 39%, P=0.634); open-source nature; innovative techniques (mixture-of-experts, multi-head latent attention) with significantly lower training costs.	Lower inclusion rate of correct diagnosis in differential list (48% vs. 64%, P=0.036); historical control design may introduce selection bias and confounding factors	Future studies should explore real-world clinical integration and refinement of differential diagnosis prioritization.	DeepSeek-R1	Moderate quality	Complex clinical diagnosis; differential diagnosis generation; clinical decision support
CMedRAGBot: A Chinese Medical Chatbot Based on Graph RAG and Large Language Models	Zhang et al.	2025	Zhang D, Du H, Wang X, et al. CMedRAGBot: A Chinese Medical Chatbot Based on Graph RAG and Large Language Models. Interdiscip Sci. Dec 2025;17(4):844-859. [doi: 10.1007/s12539-025-00715-5]	To present a Chinese clinical medical QA model (CMedRAGBot) integrating Retrieval-Augmented Generation (RAG) and a medical knowledge graph to address challenges of hallucinations and knowledge updating in traditional LLMs for Chinese medical QA.	Integration of CMedRAGBot improved test accuracy of all five LLMs (ChatGPT-4o, ChatGPT-o1, DeepSeek-R1, Llama-3.3-70B-Instruct, Gemini 2.0 Flash) by up to approximately 10%. DeepSeek-R1 accuracy increased from 79.1% to 86.2% with CMedRAGBot. Data augmentation improved NER F1 score from 95.27% to 97.55%. Intent recognition significantly enhanced model performance on complex queries.	Proof-of-concept study	DeepSeek-R1 achieved significant accuracy improvement when integrated with CMedRAGBot, increasing from 79.1% to 86.2% (a gain of approximately 7.1%). As a 70-billion-parameter model, DeepSeek-R1 demonstrated synergistic effects when combined with retrieval augmentation, highlighting the benefit of large model size and retrieval systems in knowledge-intensive tasks.	No specific limitations of DeepSeek-R1 were independently reported in this study.	Future work will explore semi-supervised learning and self-training approaches to achieve incremental learning for the NER module, along with continual fine-tuning strategies (e.g., LoRA and PEFT) that enable LLMs to optimize their responses over time. Additionally, expanding to multilingual pre-trained models will allow the system to support medical QA in multiple languages and facilitate large-…	DeepSeek-R1	Low quality	Medical question-answering; Clinical decision support; Chinese medical chatbot; Knowledge retrieval; Intelligent diagnosis assistance
Development of computationally feasible hospital specific large language models using parameter efficient and preference alignment techniques	Patil et al.	2025	Patil SS, Ramteke M, Verma M, Chandra T, Rathore AS. Development of computationally feasible hospital-specific large language models using parameter-efficient and preference alignment techniques. Neural Computing and Applications. 2025;37(33):27863-27882. [doi: 10.1007/s00521-025-11600-z]	To develop a computationally feasible, memory-efficient medical chatbot using parameter-efficient fine-tuning and preference alignment techniques (DPO, ORPO) for eight clinical tasks, deployable on consumer-grade hardware.	Llama-3.1-8B fine-tuned with QLoRA and ORPO outperformed its pre-trained version by 39% (BLEU) and 18% (ROUGE), surpassing other LLMs. ORPO improved precision significantly. The chatbot achieved 4.2/5 utility score from clinicians. Deployment required only 6 GB VRAM, enabling use on hospital servers.	Proof-of-concept study	performed on par with Llama‑3.1‑8B (fine‑tuned) across medical reasoning tasks	No substantial performance gains over Llama‑3.1‑8B when distilled from DeepSeek‑R1	Extend the study to develop and evaluate chain‑of‑thought reasoning capabilities of task‑aware LLMs for complex medical scenarios. Add multimodal capabilities (vision language models) for automated disease diagnosis and medical report generation from MRI/CT scans, while maintaining computational feasibility.	DeepSeek-R1	Low quality	Eight clinical tasks: Named Entity Recognition, Question & Answering, Paraphrasing, Summarization, Abbreviation Expansion, Coreference Resolution, Relation Extraction, Temporal Information Extraction from clinical notes
IHRAS: Automated Medical Report Generation from Chest X-Rays via Classification, Segmentation, and LLMs	Rodrigues et al.	2025	Rodrigues GAP, Serrano ALM, Bispo GD, Filho GPR, Gonçalves VP, Meneguette RI. IHRAS: Automated Medical Report Generation from Chest X-Rays via Classification, Segmentation, and LLMs. Bioengineering (Basel). Jul 24, 2025;12(8):795. [doi: 10.3390/bioengineering12080795]	To develop an integrated modular framework (IHRAS) that combines classification, Grad-CAM visualization, anatomical segmentation, and DeepSeek-R1 guided by CRISPE prompting to generate structured radiology reports.	The DenseNet classification model achieved an F1-score of 0.34 on 14 pathologies. DeepSeek-R1 generated high-fidelity reports with faithfulness (0.99), answer relevancy (0.91), and zero hallucination/toxicity/bias scores. The system demonstrated consistent performance across demographic subgroups.	Methodological study	DeepSeek-R1 (selected based on BRIDGE benchmark) achieved the highest score in radiology and ranked among top 3 overall, outperforming medically fine-tuned models. Generated high-fidelity reports with faithfulness (0.99), answer relevancy (0.91), and zero hallucination, toxicity, and bias scores. Open-source model enabling transparent deployment.	Not explicitly reported as a limitation; the study focused on the integrated IHRAS framework rather than evaluating DeepSeek-R1's standalone limitations. System performance constrained by the modest F1-score of the classification model (0.34).	Further study the modules of the IHRAS architecture to improve performance, including clinician-based evaluations of the complete system. Investigate use of the proposed architecture in other medical imaging applications (CT scans, MRI, ultrasound) and for anatomical regions beyond the thorax. Address the modest F1-score in multi-label classification and the lack of quantitative evaluation of Gra…	DeepSeek-R1	Low quality	Automated radiology report generation; Chest X-ray interpretation; Multi-label thoracic disease classification; Explainable AI with Grad-CAM visualization; Anatomical segmentation; Structured reporting using SNOMED CT terminology; Radiologist workflow support
An Explainable AI Framework for Corneal Imaging Interpretation and Refractive Surgery Decision Support	Wang MH.	2025	Wang MH. An Explainable AI Framework for Corneal Imaging Interpretation and Refractive Surgery Decision Support. Bioengineering (Basel). Oct 28, 2025;12(11):1174. [doi: 10.3390/bioengineering12111174]	To propose an explainable neuro-symbolic and LLM-driven framework for intelligent interpretation of corneal topography and precision surgical decision support, integrating automated parameter extraction, a knowledge graph, Bayesian inference, and LLM reporting.	The framework achieved high diagnostic accuracy for early keratoconus detection (AUC = 0.95±0.030.95±0.03) and surgical eligibility (F1 score = 0.90±0.040.90±0.04), significantly outperforming baseline CNN and ViT models (P<0.05). It also improved junior doctors' diagnostic performance and reduced assessment time.	Proof-of-concept study	DeepSeek (used as part of a multi-model LLM ensemble) contributed to generating physician-oriented and patient-friendly bilingual reports. It was noted for its advanced reasoning capabilities.	Not explicitly reported.	Future research will prioritize scalability and external validation by expanding the dataset to hundreds of eyes with a broader spectrum of corneal pathologies, diverse ethnicities, and multiple imaging modalities. Longitudinal follow-up data will be integrated to enable dynamic modeling of disease progression. Federated or privacy-preserving learning frameworks could be deployed to enable multi-…	DeepSeek-R1	Low quality	Ophthalmic imaging interpretation and surgical decision support; interpreting corneal topography, detecting early keratoconus, and assessing refractive surgery eligibility with explainable AI
Assessing the Limitations of Large Language Models in Clinical Practice Guideline–Concordant Treatment Decision_x0002_Making on Real-World Data: Retrospective Study	Roeschl et al.	2025	Roeschl T, Hoffmann M, Hashemi D, et al. Assessing the Limitations of Large Language Models in Clinical Practice Guideline-Concordant Treatment Decision-Making on Real-World Data: Retrospective Study. JMIRx Med. Nov 3, 2025;6:e74899. [doi: 10.2196/74899]	To determine if large language models can make guideline-concordant treatment decisions based on patient data as typically present in clinical practice (lengthy, unstructured medical text) using patients with severe aortic stenosis as the study population.	When presented with original medical reports, LLMs showed poor performance (Cohen κ: -0.47 to 0.22). Performance improved substantially when case summaries were used as input and additional guideline knowledge was added to the prompt (Cohen κ: -0.02 to 0.63). GPT-4 models and DeepSeek-R1 showed the most promising results but remain insufficient for clinical application. All LLMs produced hallucin…	Retrospective study	DeepSeek-R1 showed the highest agreement with the heart team in the raw experiment (Cohen κ = 0.22) and raw+ experiment (Cohen κ = 0.40). In the sum+ experiment, DeepSeek-R1 drew level with the reference model, showing substantial agreement with the heart team when given case summaries and guideline knowledge. GPT-4 models and DeepSeek-R1 stood out as the most capable LLMs in the experiments.	When presented with original medical reports, DeepSeek-R1 showed poor performance (Cohen κ = 0.22 in raw experiment) and exhibited bias toward TAVR (FBI > 1). DeepSeek-R1 showed low reliability as evidenced by low ICCs and high entropy values in raw experiments. Qualitative analysis revealed instances of hallucinations in all LLMs tested, including DeepSeek-R1. Even state-of-the-art LLMs show sig…	A reasonable approach could be to use LLMs to extract clinical data and generate input for downstream deterministic models, which then perform the decision-making, exploiting the strengths of LLMs and well-established machine learning classifiers. Future studies should evaluate the effectiveness of such hybrid strategies. Further research should investigate whether incorporating imaging data as a…	DeepSeek-R1	Moderate quality	Treatment decision-making; Clinical practice guideline adherence; Aortic stenosis management; Transcatheter aortic valve replacement and surgical aortic valve replacement selection; Real-world clinical data processing
Enhancing the CAD-RADS™ 2.0 Category Assignment Performance of ChatGPT and DeepSeek Through "Few-shot" Prompting	Kaya HE.	2025	Kaya HE. Enhancing the CAD-RADS™ 2.0 Category Assignment Performance of ChatGPT and DeepSeek Through "Few-shot" Prompting. J Comput Assist Tomogr. Mar-Apr 01, 2026;50(2):217-221. [doi: 10.1097/RCT.0000000000001802]	To assess whether few-shot prompting improves the performance of ChatGPT and DeepSeek in assigning CAD-RADS™ 2.0 categories to coronary CT angiography reports.	Few-shot prompting significantly increased accuracy, eliminated hallucinations, and achieved near-perfect agreement with radiologist classifications.	Cross-sectional study	Few-shot prompting improved accuracy from 8% to 93% and eliminated hallucinations.	Zero-shot accuracy was very low (8%).	Validate performance on larger datasets and diverse reporting styles.	DeepSeek-R1	Moderate quality	Radiology report interpretation; Coronary CT angiography
Large Language Models for CAD-RADS 2.0 Extraction From Semi-Structured Coronary CT Angiography Reports:A Multi-Institutional Study	Min et al.	2025	Min D, Jin KN, Bang S, et al. Large Language Models for CAD-RADS 2.0 Extraction From Semi-Structured Coronary CT Angiography Reports: A Multi-Institutional Study. Korean J Radiol. Sep 2025;26(9):817-831. [doi: 10.3348/kjr.2025.0293]	To evaluate the accuracy of large language models in extracting Coronary Artery Disease-Reporting and Data System (CAD-RADS) 2.0 components from semi-structured coronary CT angiography reports and to assess the impact of different prompting strategies.	LLMs demonstrated high accuracy in extracting CAD-RADS 2.0 components, particularly with chain-of-thought prompting. Proprietary models like Claude-3.5-Sonnet and o1-mini achieved high accuracy for stenosis severity and plaque burden. Chain-of-thought prompting significantly improved performance for models like GPT-4.	Retrospective study	Not reported. The open-source model DeepSeek-R1-Distill-Qwen-14B was evaluated but did not demonstrate strengths relative to proprietary models.	Relatively low accuracy for stenosis severity (0.898 internal, 0.820 external) compared to proprietary LLMs.	Not reported.	DeepSeek-R1	High quality	Automated extraction of structured information from coronary CT angiography reports
Artificial Intelligence Driven Diagnosis and Prognosis Comparison of ChatGPT‑4o and DeepSeek‑R1 in HIV Negative Talaromycosis	He et al.	2025	He H, Cai L, Liu Y, et al. Artificial Intelligence Driven Diagnosis and Prognosis Comparison of ChatGPT-4o and DeepSeek-R1 in HIV Negative Talaromycosis. Mycopathologia. Oct 9, 2025;190(6):101. [doi: 10.1007/s11046-025-01010-z]	To evaluate and compare the diagnostic and prognostic capabilities of ChatGPT-4o and DeepSeek-R1 in HIV-negative talaromycosis cases using published clinical case fragments.	DeepSeek-R1 achieved significantly higher diagnostic accuracy (66.1%) than ChatGPT-4o (3.6%) (P< 0.001), attributed to regional data training. ChatGPT-4o demonstrated superior prognostic prediction accuracy (78.6% vs 50.0%, P< 0.001) with higher specificity for survival (90.2%), while DeepSeek-R1 showed higher sensitivity for mortality (86.7%).	Retrospective study	DeepSeek-R1 achieved significantly higher diagnostic accuracy (66.1% vs 3.6%, P< 0.001), attributed to regional data training focusing on Southeast Asia and southern China. It demonstrated higher sensitivity for mortality (86.7%).	DeepSeek-R1 showed lower prognostic prediction accuracy (50.0% vs 78.6%, P< 0.001) and over-relied on the association of “immunodeficiency-cryptococcus/aspergillus/histoplasma,” potentially missing talaromycosis-specific features. It misclassified improved (survival) cases in traditional epidemic areas.	A two-stage cascaded framework integrating both models is proposed: DeepSeek-R1's high sensitivity for mortality to identify high-risk cases, followed by ChatGPT-4o's high specificity to refine predictions. Future research should develop an “integrated diagnostic-prognostic AI platform” combining DeepSeek-R1’s regional diagnostic strengths with ChatGPT-4o’s treatment response prediction capabilit…	DeepSeek-R1	Moderate quality	Infectious diseases / Medical mycology / Diagnostic support / Prognostic prediction
LLM-powered intelligent review for off-label drug use: prompt engineering-driven medical literature quality evaluation	Lv et al.	2025	Lv Y, Xie Y, Yang C, Wu X, Wan N. LLM-powered intelligent review for off-label drug use: prompt engineering-driven medical literature quality evaluation. Chinese Journal of Evidence Based Medicine. 2025;25(11):1334-1339. [doi: 10.7507/1672-2531.202505032]	To explore the use of large language models (DeepSeek-R1 and Doubao) for medical literature quality evaluation in the context of off-label drug use (OLDU) intelligent review, using prompt engineering.	DeepSeek-R1 showed high consistency with human evaluations for RCT quality (using Jadad), while Doubao's results were less stable. For non-RCTs (using MINORS), both models were consistent. LLMs can help overcome subjective bias, but model selection and expert validation of results are crucial.	Cross-sectional study	DeepSeek-R1 demonstrated high consistency with human evaluations for RCT quality	Evaluation results require expert validation; Current quality scoring rules need refinement to reduce heterogeneity and enable standardized automation	Refine current quality scoring rules to promote standardized automation. Professional validation of LLM evaluation results remains essential.	DeepSeek-R1	Low quality	Off-label drug use intelligent review; medical literature quality evaluation; evidence-based decision-making.
The clinical application potential assessment of the Deepseek-R1 large language model in lung cancer	Xu et al.	2025	Xu X, Liu Z, Zhou S, et al. The clinical application potential assessment of the Deepseek-R1 large language model in lung cancer. Front Oncol. Sep 2, 2025;15:1601529. [doi: 10.3389/fonc.2025.1601529]	To evaluate the clinical potential of the Deepseek-R1 large language model in the diagnosis and treatment of lung cancer, with a specific focus on its ability to assist junior oncologists.	Deepseek-R1 significantly outperformed junior oncologists in diagnostic accuracy and treatment decision-making (94.6% vs. 78.9%). It showed particularly strong performance in complex and dynamic clinical situations, though limitations remain in ethical reasoning.	Retrospective study	Deepseek-R1 significantly outperformed junior oncologists in diagnostic accuracy (94.6% vs. 78.9%) and treatment decision-making, particularly in complex and dynamic clinical situations. It showed strong transferability and consistency in structured tasks	Limitations included: inability to access real-time dynamic patient information, inability to perform physical examinations, lack of individualized analysis capabilities, reliance on text-based inputs without native image understanding, high proportion of ethical-related errors (44% vs. 21.9% in physicians), blunt communication of sensitive information, and hallucination phenomenon (fabricated fa…	Future work should prioritize: (1) developing multimodal large language models that integrate both visual and textual clinical information; (2) creating test sets containing misleading or contradictory clinical data to evaluate the model's discrimination and self-correction capacity; (3) exploring prompt engineering strategies with verification cues to enhance output reliability; (4) using multic…	Deepseek-R1	Moderate quality	Oncology; Lung cancer diagnosis; Clinical decision support; Treatment recommendation; Multidisciplinary collaboration support
The Assessment of Body Image Based on Large Language Model	Li F, Zhao N.	2025	Li F, Zhao N. The Assessment of Body Image Based on Large Language Model. Psych J. Oct 2025;14(5):669-684. [doi: 10.1002/pchj.70048]	To propose a multidimensional evaluation using large language models (LLMs) for body image assessment and compare its criterion validity against a dictionary-based method and expert ratings.	LLM-based assessments outperformed both the dictionary and human ratings. Role-playing techniques significantly improved validity. DeepSeek-R1 reached the highest correlation (r=0.722) in the perception dimension. LLMs demonstrated significant advantages in multidimensional assessment of body image.	Cross-sectional study	DeepSeek-R1 demonstrated the best performance in the perception dimension (r = 0.722), showed robust performance across dimensions with less than 3% fluctuation when role-playing techniques were applied, and exhibited tighter scoring consistency in extreme score ranges with 48.4% lower error dispersion than human ratings	Not specified	Future research should: (1) integrate multimodal data combining text with images, voice, and facial expressions; (2) extend the model to various dimensions of body image such as body satisfaction, body anxiety, and body acceptance; (3) utilize real-time social media big data for dynamic assessments; (4) adapt the prompts to emerging LLMs including next-generation models; (5) validate the framewor…	DeepSeek-R1	Moderate quality	Mental health assessment; Psychological evaluation; Body image analysis; Adolescent mental health screening
TCM-DS: a large language model for intelligent traditional Chinese medicine edible herbal formulas recommendations	Li et al.	2025	Li X, He H, Lu G, et al. TCM-DS: a large language model for intelligent traditional Chinese medicine edible herbal formulas recommendations. Chin Med. Nov 17, 2025;20(1):191. [doi: 10.1186/s13020-025-01249-0]	To propose a domain-specific prescription recommendation model (TCM-DS) enriched by TCM edible herbal formula knowledge, and to evaluate its performance against general-purpose large language models.	The TCM-DS model demonstrated superior performance with a recommendation precision of 0.9924. Comparative experiments showed its robustness, with the highest precision scores for both forward and reverse symptom sequences compared to general-purpose LLMs.	Proof-of-concept study	Deepseek-LLM-7B was selected as the base model due to its superior performance (precision 0.3848) among evaluated open-source models, MIT license permitting commercial applications, and native support for LoRA fine-tuning	Not specified (the study focused on developing TCM-DS; limitations of the base DeepSeek model were not separately detailed)	Future work should focus on: (1) developing natural language processing modules for unstructured symptom descriptions to overcome limitations of structured questionnaire inputs; (2) systematically incorporating key diagnostic dimensions from TCM practice including facial, tongue, and ocular diagnostics; (3) continuously expanding the symptom-constitution-formula database to further improve model …	DeepSeek-R1	Low quality	Traditional Chinese Medicine (TCM); Personalized formula recommendation; Preventive medicine; Health management; Chronic disease prevention
Reasoning language models for more transparent prediction of suicide risk	McCoy et al.	2025	McCoy TH, Perlis RH. Reasoning language models for more transparent prediction of suicide risk. BMJ Ment Health. May 11, 2025;28(1):e301654. [doi: 10.1136/bmjment-2025-301654]	To investigate whether a reasoning-based language model (Llama3-distilled) running on consumer-grade hardware can approximate the performance of larger commercial models for predicting suicide risk from hospital discharge notes, and to examine the chain of thought associated with predictions.	The distilled reasoning model achieved a c-statistic of 0.64, modestly poorer than GPT-4o's 0.67. It demonstrated key advantages: running on consumer hardware and providing interpretable chain-of-thought reasoning. Topics like Substance Abuse were associated with correct predictions, while Fall-related Injury was linked to incorrect predictions.	Cross-sectional study	The Llama3-distilled model (based on DeepSeek R1 distillation) can be run on consumer-grade hardware (Apple Silicon arm64), offers interpretable chain-of-thought reasoning, and provides privacy-preserving local deployment. The reasoning model achieved a c-statistic of 0.64, demonstrating discriminative predictions.	The distilled model performed modestly worse than the larger commercial GPT-4o model (c-statistic 0.64 vs. 0.67). The model's discrimination remains modest and not sufficient for clinical deployment. The study noted limitations including potential misclassification of suicide deaths in death certificate data and use of only two academic medical centers.	Further external validation studies, particularly in different regions or countries, are warranted. The study recommends further research on methods of this kind in psychiatric discharge cohorts, as the period following discharge from psychiatric hospitalization is recognized as one of particularly increased risk. Prompt engineering work should investigate the extent to which persona-based prompt…	DeepSeek-R1	High quality	Psychiatric risk prediction; Suicide prevention; Mental health risk stratification; Clinical text-based risk assessment
A Knowledge-Enhanced Platform (MetaSepsisKnowHub) for Retrieval Augmented Generation–Based Sepsis Heterogeneity and Personalized Management: Development Study	Zhang et al.	2025	Zhang C, Yang H, Liu X, et al. A Knowledge-Enhanced Platform (MetaSepsisKnowHub) for Retrieval Augmented Generation-Based Sepsis Heterogeneity and Personalized Management: Development Study. J Med Internet Res. Jun 6, 2025;27:e67201. [doi: 10.2196/67201]	To establish a knowledge-enhanced platform (MetaSepsisKnowHub) for sepsis biomarkers and integrate it with a Retrieval Augmented Generation (RAG) framework to improve the accuracy, stability, and interpretability of LLM clinical recommendations.	Integrating the knowledge platform with RAG significantly improved the accuracy and factual correctness of responses from four LLMs, including DeepSeek-R1, compared to baseline. RAG enhanced response depth and reduced hallucinations, particularly in textual questions.	Cross-sectional study	When integrated with a RAG framework, DeepSeek-R1's performance improved significantly, with expert-reviewed grading evaluations showing a notable increase in accuracy (+11.27% for textual questions) and high factual correctness. DeepSeek-R1 showed no hallucinations in either baseline or RAG-based responses in this specific evaluation.	The study noted that while RAG improved factual accuracy, it led to a decline in context recall and relevance for DeepSeek-R1, suggesting it may struggle to maintain contextual integrity in complex scenarios.	Future updates will focus on integrating real-world data, expanding literature retrieval to additional databases, implementing semi-automated data extraction with AI techniques, and constructing a comprehensive knowledge graph for sepsis using graph data science. The authors also plan to explore GraphRAG, design a sepsis medical chatbot, and ensure any generative AI-driven interventions are condu…	DeepSeek-R1	Low quality	Sepsis / Critical care / Personalized medicine
Context-Aware Retrieval-Augmented Generation for Artificial Intelligence in Urology	Sriram et al.	2025	Sriram A, N M, Sundan B, Krishnamoorthy S. Context-Aware Retrieval-Augmented Generation for Artificial Intelligence in Urology. Cureus. Jul 17, 2025;17(7):e88167. [doi: 10.7759/cureus.88167]	To design and evaluate a context-aware retrieval-augmented generation (RAG) system for the urology domain to reduce hallucinations and enhance contextual relevance in AI-generated responses.	The RAG-enhanced system significantly reduced hallucinations, achieving an 89% performance improvement in generating medically appropriate answers compared to baseline models. The system demonstrated strong potential for clinical use by producing trustworthy, context-aware responses in urology.	Proof-of-concept study	Used as an impartial evaluator (DeepSeek-R1 7B) due to logical and reasoning capabilities; demonstrates strong potential for reducing hallucinations in medical AI when used within RAG frameworks.	Not specified in terms of direct strengths/limitations of DeepSeek itself.	Focus on reducing inference latency; improve automated validation without manual oversight; further research on developing dynamic periodical collection-storage algorithms to improve RAG system quality and maintain data recency; extend evaluation to other urological subdomains.	DeepSeek-R1	Low quality	Urology; clinical decision support; medical information retrieval; hallucination mitigation in medical AI; urological healthcare applications
Leveraging Retrieval-Augmented Large Language Models for Dietary Recommendations With Traditional Chinese Medicine’s Medicine Food Homology: Algorithm Development and Validation	Sha et al.	2025	Sha H, Gong F, Liu B, Liu R, Wang H, Wu T. Leveraging Retrieval-Augmented Large Language Models for Dietary Recommendations With Traditional Chinese Medicine's Medicine Food Homology: Algorithm Development and Validation. JMIR Med Inform. Aug 21, 2025;13:e75279. [doi: 10.2196/75279]	To introduce Yaoshi-RAG, a framework that leverages uncertain knowledge graphs (UKGs) to enhance LLMs' capabilities in generating accurate and personalized Medicine Food Homology (MFH)-based dietary recommendations.	Integrating the MFH knowledge graph significantly improved LLM performance, with an average increase of 14.5% in Hits@1 and 8.7% in F1-score. DeepSeek-R1 achieved the best performance (Hits@1: 84.2%, F1-score: 71.5%) when augmented with the framework, outperforming other models like GPT-4.	Proof-of-concept study	In automated evaluations, DeepSeek-R1 achieved the best performance among baseline LLMs (Hits@1: 70.4%, F1-score: 64.1%). When augmented with the MFH KG, its performance improved further to become the best overall (Hits@1: 84.2%, F1-score: 71.5%).	As a baseline LLM without RAG augmentation, its performance was limited, with the study noting that LLMs often produce hallucinations and lack domain-specific knowledge, hindering their direct application in specialized fields like TCM.	Future work should focus on implementing more effective knowledge extraction methodologies, expanding the MFH knowledge graph through additional literature, exploring optimized retrieval strategies, and fine-tuning open-source LLMs to further improve the accuracy and reliability of generated dietary recommendations.	DeepSeek-R1	Moderate quality	Personalized dietary recommendations, Traditional Chinese Medicine clinical decision support, medicine food homology guidance
Comparative performance of Chinese and international large language models on the Chinese radiology attending physician qualification examination	Luo et al.	2025	Luo D, Liu M, Zhang H, et al. Comparative performance of Chinese and international large language models on the Chinese radiology attending physician qualification examination. Sci Rep. Nov 10, 2025;15(1):39379. [doi: 10.1038/s41598-025-23973-1]	To systematically evaluate the performance of three Chinese LLMs (Doubao, Kimi, DeepSeek) and three international LLMs (ChatGPT-4o, Gemini 2.0 Pro, Grok3) on the 2025 Chinese Radiology Attending Physician Qualification Examination (CRAPQE), focusing on accuracy across different question formats and modalities.	All models passed the simulation. Chinese LLMs achieved a significantly higher mean accuracy (87.2%) than international LLMs (80.4%), excelling in text-only and A1-type questions. DeepSeek and Doubao outperformed Kimi. No significant group difference was found on image-based questions, where all models performed worse than on text questions.	Cross-sectional study	DeepSeek achieved the highest overall accuracy (91.6%) among all models tested. It significantly outperformed Kimi in overall accuracy and in A1-type and B-type questions. It performed comparably to Doubao, with no significant differences between the two.	DeepSeek lacked image recognition and analysis capabilities during the testing period, and was therefore excluded from the assessment of 65 image-based questions.	Future studies should evaluate LLM responses in multiple languages commonly used in clinical practice to better understand global applicability. Additionally, the study suggests that the performance gap in image-based questions highlights the need for continued refinement of multimodal processing capabilities, particularly for models like DeepSeek that lacked such capabilities at the time of test…	DeepSeek-R1	Low quality	Medical education; Radiology knowledge assessment; Examination question answering
A comparative analysis of DeepSeek R1, DeepSeek-R1-Lite, OpenAI o1 Pro, and Grok 3 performance on ophthalmology board-style questions	Shean et al.	2025	N/A	To evaluate and compare the performance of four reasoning models (DeepSeek R1, DeepSeek-R1-Lite, OpenAI o1 Pro, and Grok 3) on ophthalmology board-style questions.	OpenAI o1 Pro achieved the highest overall accuracy (83.4%), significantly outperforming the other models. DeepSeek-R1-Lite (76.5%) performed second-best, surprisingly outperforming the full DeepSeek R1 model (72.5%) and Grok 3 (69.2%).	Cross-sectional study	DeepSeek-R1-Lite performed competitively (second-highest accuracy) despite lower memory requirements. It excelled in first-order recall-based questions. The models' strong performance suggests they can handle complex ophthalmologic scenarios, and lighter models may be viable for clinical and educational use due to lower cost and computational demands.	DeepSeek R1 performed worse than its smaller Lite version, suggesting possible "overthinking" or architectural differences. Both models showed a performance gap between image-based and non-image-based questions (a 4.4% gap for DeepSeek R1 and a 6.0% gap for DeepSeek-R1-Lite), performing worse on image-based questions.	Future research should validate the strong performance of reasoning models using real-world clinical data, assess the impact of AI-based study aids on learner outcomes, and develop strategies to integrate reasoning models into medical education and patient care. Further studies should also evaluate models on proprietary or institution-specific question sets to confirm generalizability.	DeepSeek-R1	Low quality	Ophthalmology / Medical education
Development and evaluation of a retrieval-augmented large language model framework for enhancing endodontic education	Xu et al.	2025	Xu X, Liu S, Zhu L, et al. Development and evaluation of a retrieval-augmented large language model framework for enhancing endodontic education. Int J Med Inform. Nov 2025;203:106006. [doi: 10.1016/j.ijmedinf.2025.106006]	To develop and evaluate a retrieval-augmented generation (RAG)-enhanced LLM framework (EndoQ) for endodontic education, integrating multimodal knowledge (textbooks, guidelines, videos) and comparing its performance against general-purpose LLMs (GPT-4, Qwen2.5, DeepSeek-R1).	EndoQ significantly outperformed all general-purpose LLMs across five dimensions (clinical accuracy, contextual relevance, completeness, decision-making professionalism, language fluency), achieving the highest total score (22.64±3.39) and demonstrating superior context-aware knowledge delivery.	Cross-sectional study	DeepSeek R1 was one of the general-purpose LLMs benchmarked against the specialized EndoQ system.	DeepSeek R1 showed the lowest performance among all models in clinical accuracy (3.05±1.05), contextual relevance (3.45±0.8), knowledge completeness (3.45±1.14), decision-making professionalism (3.18±0.96), and language fluency (3.95±1.25), significantly underperforming compared to the RAG-enhanced EndoQ system.	Future research should focus on hallucination detection, content traceability, incorporation of factual consistency constraints, and enabling adaptive content delivery based on user interaction. Larger-scale diverse evaluation datasets and complementary automatic metrics are needed for more comprehensive assessments.	DeepSeek-R1	Low quality	Endodontic education; dental education; clinical reasoning training; medical education; multimodal knowledge delivery
Artificial Intelligence in Gastroenterology Education: DeepSeek Passes the Gastroenterology Board Examination and Outperforms Legacy ChatGPT Models	Ibrahim et al.	2025	N/A	To assess DeepSeek's effectiveness on the American College of Gastroenterology (ACG) self-assessment test and compare its performance to previously established legacy ChatGPT-3 and ChatGPT-4 offline model scores.	DeepSeek R1 + Search scored 81.5% across all questions, and the R1 base model scored 77.1%, both exceeding the passing threshold (≥70%). Both configurations significantly outperformed legacy ChatGPT-3 (65.1%) and ChatGPT-4 (62.4%) (P< 0.001). DeepSeek showed notable strengths in pancreaticobiliary, small bowel, and liver categories but difficulty with colon and endoscopy categories.	Retrospective study	DeepSeek R1 + Search achieved 81.5% accuracy, and DeepSeek R1 base model achieved 77.1%, both exceeding the passing threshold (≥70%). Both configurations significantly outperformed legacy ChatGPT-3 (65.1%) and ChatGPT-4 (62.4%) (P< 0.001). DeepSeek showed notable strengths in pancreaticobiliary (90.3% for R1+Search), small bowel (89.7%), and liver (88.4%) categories. The offline DeepSeek R1 model…	DeepSeek showed difficulty with colon (60.9% for R1, 67.4% for R1+Search) and endoscopy (57.1% for R1, 66.7% for R1+Search) categories. The exclusion of image-based questions limits its ability to simulate real-world clinical reasoning in gastroenterology where visual data like endoscopic findings are critical.	Further optimization and validation of other newly developed online LLMs will be necessary to maximize impact in medical training. Future integration of AI in medical education should incorporate rigorous validation to address propensity for errors in nuanced clinical scenarios. Reliance on AI without human oversight risks propagating inaccuracies, particularly in dynamic fields like gastroentero…	DeepSeek-R1	Low quality	Medical education; Gastroenterology board examination preparation; Clinical knowledge assessment; Self-assessment test performance
Evaluating large language models as graders of medical short answer questions: a comparative analysis with expert human graders	Bolgova et al	2025	Bolgova O, Ganguly P, Ikram MF, Mavrych V. Evaluating large language models as graders of medical short answer questions: a comparative analysis with expert human graders. Med Educ Online. Dec 2025;30(1):2550751. [doi: 10.1080/10872981.2025.2550751]	To evaluate the capability of five LLMs (GPT-4.1, Gemini, Claude, Copilot, DeepSeek) to grade medical short answer questions compared to expert human graders across anatomy, histology, embryology, and physiology.	LLM performance varied dramatically by question type and model. No single LLM consistently outperformed others. DeepSeek showed the highest initial alignment with experts for unsatisfactory responses (77.9%) but was less adaptable to expert rubrics. Providing expert criteria did not consistently improve performance.	Cross-sectional study	DeepSeek achieved the highest initial alignment with experts for identifying unsatisfactory responses (77.9%) when using its own criteria (A1). It also performed well on SAQ2 (physiology) with a Kappa of 0.53.	DeepSeek showed less adaptability to expert rubrics, with significant declines in agreement on some questions. It was exceptionally strict in SAQ4, marking 36.3% of responses as unsatisfactory compared to experts' 1.5%.	Recommends domain-specific calibration and understanding each model's inherent grading tendencies. Future research should investigate model-specific prompt optimization and alternative statistical approaches to better capture nuanced differences in how AI models evaluate partial understanding.	DeepSeek-R1	Moderate quality	Medical education; Automated assessment; Short answer question grading
Assessing the Efficacy of Ortho GPT: A Comparative Study with Medical Students and General LLMs on Orthopedic Examination Questions	Pohlmann et al.	2025	Pohlmann PF, Glienke M, Sandkamp R, et al. Assessing the Efficacy of Ortho GPT: A Comparative Study with Medical Students and General LLMs on Orthopedic Examination Questions. Bioengineering (Basel). Nov 24, 2025;12(12):1290. [doi: 10.3390/bioengineering12121290]	To evaluate the performance of a domain-specific LLM (Ortho GPT) against general-purpose LLMs and senior medical students on validated orthopedic examination questions.	Ortho GPT achieved the highest accuracy, significantly outperforming DeepSeek, Llama 3.3-70B, and Perplexity. No significant difference was found between Ortho GPT and ChatGPT 4o. No LLM showed correlation with student item difficulty, indicating independence from human-perceived difficulty.	Cross-sectional study	Not specifically reported.	DeepSeek-R1 performed significantly worse than top-performing models (Ortho GPT, ChatGPT 4o) in accuracy on orthopedic exam questions.	Future research should include a case study or experimental intervention assessing Ortho GPT's direct impact on learning outcomes or clinical comprehension. Further work should explore bias mitigation strategies, regular updates, and v	DeepSeek-R1	Low quality	Orthopedic medical education and examination question answering
Comparative performance of large language models in answering periodontology questions from the Turkish Dental Specialty Examination: a cross-sectional study on accuracy and coverage	Kandemir M, Sarıbaş EE.	2025	Kandemir M, Sarıbaş EE. Comparative performance of large language models in answering periodontology questions from the Turkish Dental Specialty Examination: a cross-sectional study on accuracy and coverage. BMC Oral Health. Nov 19, 2025;25(1):1804. [doi: 10.1186/s12903-025-07241-2]	To compare the accuracy and coverage performance of four LLMs (ChatGPT-4, Claude, Gemini Advanced, and DeepSeek-R1) on periodontology questions from the Turkish Dental Specialty Examination (DUS), differentiating between knowledge-based and clinical questions.	ChatGPT-4 achieved the highest overall accuracy (73.3%), followed by DeepSeek-R1 (63.3%). Accuracy was significantly higher for knowledge-based questions than for clinical questions. Coverage scores were high and similar across all models, with no statistically significant differences.	Cross-sectional study	DeepSeek-R1 demonstrated moderate performance, ranking second in overall accuracy (63.3%) behind ChatGPT-4. It showed competitive but not superior performance.	DeepSeek-R1 showed only intermediate accuracy, suggesting it has not yet reached the performance level of ChatGPT-4 in dentistry-related examinations. It performed significantly worse than ChatGPT-4 in pairwise accuracy comparisons.	Future investigations in different specialties are needed to clarify DeepSeek-R1's role as an alternative or complementary model in dental education. Additionally, future research could qualitatively analyze response styles to further explore performance differences.	DeepSeek-R1	Low quality	Dental education; Periodontology knowledge assessment; Specialty examination preparation
Evaluating the Performance of Large Language Models on the CONACEM Anesthesiology Certification Exam: A Comparison with Human Participants	Altermatt et al.	2025	Altermatt FR, Neyem A, Sumonte NI, Villagrán I, Mendoza M, Lacassie HJ. Evaluating the Performance of Large Language Models on the CONACEM Anesthesiology Certification Exam: A Comparison with Human Participants. Applied Sciences-Basel. Jun 2025;15(11). [doi: 10.3390/app15116245]	To benchmark nine LLMs against human examinees on the Spanish-language Chilean Anesthesiology Certification Exam (CONACEM), using psychometric analysis and a cognitive error taxonomy.	Closed-source models like GPT-o1 outperformed open-source models. DeepSeek-R1 was a strong performer among open-source options. Item difficulty significantly predicted model accuracy, while discrimination did not. Most errors occurred in application and understanding tasks and were linked to flawed reasoning or knowledge misapplication.	Cross-sectional study	Strong performer among open-source models, achieving high accuracy (86.3%) and narrowing the performance gap with closed-source models like GPT-o1	Demonstrated the slowest response time (60.0 seconds per item). Performance was variable, showing sensitivity to item difficulty but not discrimination, indicating limitations in complex clinical reasoning.	To enhance applicability, future directions include fine-tuning on medical-specific data, integrating multimodal capabilities, cross-language optimization, and developing human-AI collaboration models where humans retain clinical oversight.	DeepSeek-R1	Low quality	Anesthesiology education; certification exam preparation; clinical reasoning assessment in Spanish-language medical contexts
Limitations of knowledge competency and error patterns in large language models based on orthodontic licensing examinations	Ruoyan et al.	2025	Ruoyan Z, Liu L, Qian Z, et al. Limitations of knowledge competency and error patterns in large language models based on orthodontic licensing examinations. BMC Oral Health. Nov 22, 2025;26(1):136. [doi: 10.1186/s12903-025-07236-z]	To evaluate the limitations of large language models (LLMs) in orthodontics by comparing their performance on licensing exam questions categorized by knowledge domains and error types.	DeepSeek-R1 demonstrated significantly higher overall accuracy than ChatGPT-4 (80.3% vs. 52.3%). Factual errors were the predominant error type for both models, though DeepSeek exhibited higher logical error rates. DeepSeek-R1 passed the Chinese orthodontic attending physician exam, while ChatGPT-4 did not.	Cross-sectional study	DeepSeek-R1 demonstrated significantly higher overall accuracy (80.3%) than ChatGPT-4 (52.3%) on the orthodontic licensing exam, passing the exam while GPT did not. It excelled in foundational and cross-disciplinary knowledge domains.	Factual errors were the predominant error type (57.7%), indicating knowledge boundaries. The study highlighted persistent factual errors and domain-specific limitations, necessitating clinician verification.	Future work should employ Retrieval-Augmented Generation to enhance accuracy and reduce hallucinations. Comparative experiments using semantically equivalent prompts in different languages are needed to assess the influence of language variation. A multi-dimensional assessment framework including subjective question types should be constructed.	DeepSeek-R1	Moderate quality	Orthodontic knowledge assessment, medical education, licensing examination performance evaluation
Chatbots in urology: accuracy,calibration, and comprehensibility; is DeepSeek taking over the throne?	Asker et al.	2025	Asker OF, Recai MS, Genc YE, Dogan KA, Sener TE, Sahin B. Chatbots in urology: accuracy, calibration, and comprehensibility; is DeepSeek taking over the throne? BJU Int. Nov 2025;136(5):937-945. [doi: 10.1111/bju.16873]	To evaluate the accuracy, calibration error, readability, and understandability of five widely used chatbots (ChatGPT-4o, DeepSeek-R1, Gemini, Grok-2, Claude 3.5) using 35 European Board of Urology questions.	DeepSeek-R1 achieved 80% accuracy (tied highest with ChatGPT-4o and Grok-2), showed the best readability across multiple metrics, but had higher calibration error (30.3%) than ChatGPT-4o (19.2%). Claude 3.5 was rated most understandable by junior doctors.	Cross-sectional study	Achieved 80% accuracy, tied highest with ChatGPT-4o and Grok-2	Higher calibration error (30.3%) compared to ChatGPT-4o (19.2%), indicating poorer alignment between confidence and actual accuracy.	Development of reliable, highly accurate, domain-specific fine-tuned models tailored to medical and urological contexts.	DeepSeek-R1	Low quality	Urology clinical decision support; Medical information delivery; Patient education
When AI models take the exam: large language models vs medical students on multiple-choice course exams	Ros-Arlanzón et al.	2025	Ros-Arlanzón P, Gutarra-Ávila R, Arrarte-Esteban V, et al. When AI models take the exam: large language models vs medical students on multiple-choice course exams. Med Educ Online. Dec 31, 2025;30(1):2592430. [doi: 10.1080/10872981.2025.2592430]	To compare the examination performance of five contemporary LLMs (OpenAI o1, GPT-4o, DeepSeek R1, Microsoft Copilot, and Google Gemini 1.5 Flash) with enrolled medical students on final multiple-choice course exams across four clinical courses, using negative marking.	LLMs consistently outperformed the student cohort, exceeding both the mean and, in some instances, the highest student score. OpenAI o1 achieved the highest mean in three of four courses. All LLMs answered every MCQ and demonstrated high short-term test-retest reproducibility	Cross-sectional study	In the aggregated analysis across courses, DeepSeek R1 achieved a high mean score (8.58), ranking third among the five models. It demonstrated high short-term test-retest reproducibility (AC1 of 0.79-0.92 across courses).	In pairwise comparisons, its performance was often not statistically different from the top-performing model (OpenAI o1) in several courses. In Cardiovascular Medicine, it ranked fourth among the five models.	Future work should include multi-institution replication across languages, paired text-only vs image-rich questions to isolate modality effects, and extend benchmarking to newer LLMs. It also recommends assessing the educational impact of model explanations and their effect on learner outcomes beyond accuracy.	DeepSeek-R1	Moderate quality	Medical education assessment; Automated pretesting and feedback for multiple-choice question exams
Artificial intelligence in pediatric ophthalmology:a comparative study of ChatGPT-4.0 and DeepSeek-R1 performance	Karataş G, Karataş ME.	2025	N/A	To evaluate and compare the accuracy and performance of ChatGPT-4.0 and DeepSeek-R1 in answering multiple-choice questions related to pediatric ophthalmology.	DeepSeek-R1 achieved higher overall accuracy (93%) than ChatGPT-4.0 (82%), though the difference was not statistically significant (P = 0.06). In strabismus subspecialty, DeepSeek-R1 achieved 82% accuracy vs ChatGPT-4.0's 70% (P = 0.50). DeepSeek-R1 achieved 100% accuracy in non-strabismus subspecialties compared to 89% for ChatGPT-4.0.	Cross-sectional study	DeepSeek-R1 achieved higher overall accuracy (93% vs 82%, P = 0.06) and 100% accuracy in non-strabismus pediatric ophthalmology subspecialties.	Intermittent server errors were encountered during evaluation, whereas ChatGPT-4.0 maintained stable performance without such issues.	The development of image interpretation models and expansion of training datasets to include more complex cases are recommended to further enhance performance. The limitations observed in DeepSeek-R1 and ChatGPT-4.0 appear to stem from insufficient training data, underscoring the need to incorporate more complex content.	DeepSeek-R1	Low quality	Pediatric ophthalmology / Strabismus / Medical education / Clinical knowledge assessment
Benchmarking Large Language Models on the Turkish Dermatology Board Exam: A Comparative Multilingual Analysis	Atilan AU, Cetin N.	2025	Atilan AU, Cetin N. Benchmarking large language models on the Turkish Dermatology Board Exam: a comparative multilingual analysis. Turkish Journal of Dermatology. 2025;19(3): 126-133. [doi: 10.4274/tjd.galenos.2025.85856]	To evaluate six LLMs (ChatGPT-4, Gemini-2.0, Claude-3.7, Grok-3, DeepSeek-R1, Qwen-2.5) on the Turkish Dermatology Society qualifying examination, comparing Turkish vs. English prompts and batch vs. single-item formats.	Claude-3.7 and Grok-3 performed best (~83-84% correct). Switching from Turkish to English increased median accuracy by 19.5% (P=0.028). Batch vs. single-item prompting showed no overall difference. DeepSeek-R1 was significantly slower (>10 min per question vs. ~134 sec for others). All models struggled with nuanced cases and negatively phrased questions.	Cross-sectional study	None reported	Lower accuracy (~75% correct) with more simple errors; markedly slower response time (≥10 minutes per question vs. ~134 seconds for other models)	Develop multilingual and culturally sensitive models; enhance context management capabilities; optimize speed-accuracy balance for clinical applications; improve handling of negatively phrased questions and nuanced clinical distinctions	DeepSeek-R1	Low quality	Dermatology education and certification; multilingual medical examination performance
Evaluation of large language models in pediatric dentistry: a Bloom’s taxonomy-based analysis	Mukhopadhyay et al.	2025	Mukhopadhyay A, Mukhopadhyay S, Biswas R. Evaluation of large language models in pediatric dentistry: a Bloom's taxonomy-based analysis. Folia Med (Plovdiv). Aug 14, 2025;67(4). [doi: 10.3897/folmed.67.e154338]	To evaluate the performance of three LLMs (ChatGPT-4.0, Claude 3.5 Sonnet, and DeepSeek R1) in answering MCQs related to pediatric dentistry, analyzing accuracy and justification quality using Bloom's taxonomy.	DeepSeek R1 achieved the highest accuracy (92.2%), followed by Claude 3.5 Sonnet (86.6%) and ChatGPT-4.0 (72.2%). Significant differences were observed at the "Understanding" level. Justification quality also varied, with DeepSeek R1 showing the highest scores.	Cross-sectional study	Highest overall accuracy (92.2%). Outperformed others at the "Understanding" level of Bloom's taxonomy. Demonstrated the highest justification quality scores.	Moderate inter-rater reliability (ICC=0.615) for justification quality, indicating inconsistency in explanation quality. Struggled with more complex tasks like applying knowledge and creating solutions.	Future research should broaden the evaluation scope to encompass more complex clinical scenarios, enhance training data, and improve prompting strategies to increase accuracy and reliability. Expanding datasets to include case-based questions is also recommended.	DeepSeek-R1	Low quality	Pediatric dentistry education; multiple-choice question answering; justification generation for clinical decisions; AI-assisted learning in dental training
Faculty versus artificial intelligence chatbot: a comparative analysis of multiple-choice question quality in physiology	Dhanvijay et al.	2025	Dhanvijay AD, Kumari A, Pinjar MJ, et al. Faculty versus artificial intelligence chatbot: a comparative analysis of multiple-choice question quality in physiology. Adv Physiol Educ. Dec 1, 2025;49(4):1045-1051. [doi: 10.1152/advan.00197.2025]	To compare the psychometric quality of multiple-choice questions (MCQs) in Physiology generated by faculty members and those generated by the AI chatbot DeepSeek R1.	Chatbot-generated MCQs had a significantly higher difficulty index (0.64 ± 0.22) than faculty MCQs (0.47 ± 0.19, P< .0001), indicating they were easier. No significant difference in the discrimination index was found between groups. Faculty MCQs had significantly fewer non-functional distractors (median 0) compared to chatbot MCQs (median 1, P = .0063).	Cross-sectional study	None explicitly reported.	None explicitly reported.	Future development should focus on refining AI-generated MCQs (using DeepSeek R1) to improve distractor quality and item difficulty. Effective AI-faculty collaboration is recommended, where faculty review and refine AI-generated drafts to ensure content accuracy and appropriate difficulty.	DeepSeek-R1	Moderate quality	Medical education / Assessment development; generating multiple-choice questions in Physiology for undergraduate medical students.
Artificial intelligence in medical education: A practical guide for educators	Patil et al.	2025	Patil NG, Kou NL, Baptista-Hon DT, Monteiro O. Artificial intelligence in medical education: A practical guide for educators. Medcomm Future Medicine. June 2025;4(2):e70018. [doi: 10.1002/mef2.70018]	To provide a practical guide for medical educators to effectively and responsibly implement AI tools (e.g., ChatGPT, DeepSeek) in teaching, including content generation, assessment design, and addressing challenges such as data bias, accuracy, and ethics.	AI tools can enhance curriculum development, personalized learning, gamification, and assessment generation. However, AI-generated questions require expert validation due to variability in quality and potential hallucinations. Educators need training in AI literacy, and academic integrity must be safeguarded through adapted assignment designs.	Perspective study	Free and open‑source	Potential inaccuracies and hallucinations; Risk of data bias and academic integrity concerns.	Educators need systemic training in AI literacy. Standardized regulations and oversight are essential, with AI ethics committees enforcing transparency. Transparent AI governance and ethical oversight are required to mitigate academic dishonesty and protect data privacy.	DeepSeek-R1	Low quality	Medical education: content generation, personalized learning, interactive and gamified learning, assessment and assignment generation
Exploring the role of DeepSeek-R1, ChatGPT-4, and Google Gemini in medical education: How valid and reliable are they?	Meo et al.	2025	N/A	To explore the role of DeepSeek-R1, ChatGPT-4, and Google Gemini 1.5 Pro and to assess the validity and reliability of these AI tools in medical education using a multiple-choice question (MCQ) examination.	All three AI models achieved similar overall scores exceeding 80% (DeepSeek-R1: 82.0%, ChatGPT-4: 84.0%, Google Gemini 1.5 Pro: 82.0%) on a 100-question medical sciences MCQ test. The findings demonstrate that the knowledge, validity, and reliability levels of the three models are similar for potential use in medical education.	Cross-sectional study	DeepSeek-R1 achieved a high overall score (82.0%) on a medical sciences MCQ examination, demonstrating knowledge, validity, and reliability levels similar to ChatGPT-4 and Google Gemini 1.5 Pro.	The study concludes that all three models performed similarly and does not list specific limitations for DeepSeek.	None specific to DeepSeek were identified.	DeepSeek-R1	Low quality	Medical education; answering multiple-choice questions in basic and clinical medical sciences to assess knowledge levels and validity/reliability of AI tools.
Comparing Artificial Intelligence Large Language Models in Medical Training: A Performance Analysis of ChatGPT and DeepSeek on United States Medical Licensing Examination (USMLE) Style Questions	Zhang et al.	2025	Zhang R, Cai Q, Sartori A, Gayed N, Collette H. Comparing Artificial Intelligence Large Language Models in Medical Training: A Performance Analysis of ChatGPT and DeepSeek on United States Medical Licensing Examination (USMLE) Style Questions. Cureus. Aug 16, 2025;17(8):e90212. [doi: 10.7759/cureus.90212]	To compare the performance of GPT-4o and DeepSeek DeepThink R1 on the AMBOSS medical board preparation question bank, evaluating their potential as supplementary tools in medical education.	GPT-4o significantly outperformed DeepSeek in overall accuracy (88.79% vs. 78.68%, P< 0.0001). Both models outperformed human AMBOSS users (56.98%). GPT-4o showed superior accuracy in intermediate and hard questions, and across both Step 1 and Step 2 examinations.	Cross-sectional study	Free accessibility; competitive accuracy, particularly in easy questions; may serve as a viable alternative in resource-limited settings.	Underperformed relative to GPT-4o in overall accuracy, and in intermediate and hard questions; lacks functionality for processing images, charts, and tables.	Future studies should incorporate image-based questions to provide a more comprehensive evaluation, as DeepSeek currently lacks this functionality. Additionally, future research should assess AI performance across multiple question bank sources to validate generalizability.	DeepSeek-R1	Low quality	Medical education; USMLE examination preparation; performance evaluation on standardized medical question banks
Virtual case reasoning and AI-assisted diagnostic instruction: an empirical study based on body interact and large language models	Chen et al.	2025	Chen G, Lin C, Zhang L, Luo Z, Shin YS, Li X. Virtual case reasoning and AI-assisted diagnostic instruction: an empirical study based on body interact and large language models. BMC Med Educ. Oct 24, 2025;25(1):1493. [doi: 10.1186/s12909-025-07872-7]	To evaluate the performance and educational value of combining the Body Interact virtual patient platform with two AI models, ChatGPT-4 and DeepSeek-R1, across acute care scenarios.	ChatGPT-4 performed best in stroke scenarios but was less consistent in coma and trauma cases. DeepSeek-R1 showed more stable diagnostic and therapeutic output across all cases. ChatGPT-4 produced more readable outputs, while DeepSeek-R1 demonstrated greater grammatical precision.	Cross-sectional study	DeepSeek-R1 showed more stable diagnostic and therapeutic output across all cases (coma, stroke, trauma) compared to ChatGPT-4. It demonstrated greater grammatical precision and more formal correctness.	ChatGPT-4 produced significantly simpler, more readable text (lower GFI and TSI scores), suggesting DeepSeek-R1's outputs may be more complex and less accessible for early-stage learners.	Future research should expand case diversity across various clinical specialties and complexity levels, incorporate learner-centered evaluation in real educational settings, and explore mechanisms to enhance the interpretability and controllability of AI reasoning processes. The evaluation framework should be refined by assigning weights to different scoring criteria based on educational or diagn…	DeepSeek-R1	Low quality	Medical education / Clinical reasoning training
Assessing the accuracy of large language models on European guidelines for cervical cancer: An in Silico benchmarking study	Pavone et al.	2025	Pavone M, Innocenzi C, Macellari N, et al. Assessing the Accuracy of Large Language Models on European Guidelines for Cervical Cancer: An In Silico Benchmarking Study. BJOG. Mar 2026;133(4):771-778. [doi: 10.1111/1471-0528.70095]	To assess the accuracy, consistency, and reliability of ChatGPT-4.0, DeepSeek R1, and Gemini 2.0 in answering questions based on the ESGO/ESTRO/ESP Guidelines for Cervical Cancer (2023) without prompt engineering.	ChatGPT-4.0 achieved the highest accuracy (42% GQS 5, median score 4), followed by Gemini 2.0, while DeepSeek R1 performed weakest (28% GQS 5, median score 3.5). All models showed similar low reliability. DeepSeek R1 occasionally gave potentially unsafe recommendations. Consistency of ChatGPT-4.0 and DeepSeek R1 was similar, both significantly better than Gemini 2.0.	Cross-sectional study	None reported	Weakest accuracy (28% GQS 5, median score 3.5); recommended HIPEC against ESGO guidelines (potential safety risk); servers frequently unavailable for consecutive days, limiting practical usability	Develop domain-specific LLMs fine-tuned on gynaecologic oncology datasets; use structured prompting strategies; validate LLM-generated references rigorously; establish ethical guidelines for responsible use; conduct longitudinal studies assessing real clinical decision-making impact	DeepSeek-R1	Low quality	Cervical cancer management; evaluation of guideline adherence
Evaluating and leveraging large language models in clinical pharmacology and therapeutics assessment: From exam takers to exam shapers	Gérard et al.	2025	Gérard AO, Merino D, Labriffe M, et al. Evaluating and leveraging large language models in clinical pharmacology and therapeutics assessment: From exam takers to exam shapers. Br J Clin Pharmacol. Jun 10, 2025. [doi: 10.1002/bcp.70137]	To evaluate LLMs' performance on Clinical Pharmacology and Therapeutics exams compared to medical students, and to explore their ability to identify poorly formulated multiple-choice questions.	LLMs achieved comparable or superior results to medical students. DeepSeek R1 performed variably across exams. A concordance analysis of ChatGPT and Gemini showed that when both models gave the same incorrect answer, the specificity for detecting ambiguous questions was 92.9%, suggesting LLMs can help identify flawed exam questions.	Retrospective study	DeepSeek R1 performed comparably to other models in local examinations.	DeepSeek R1 exhibited more variable performance across examinations compared to ChatGPT-4 Omni and Gemini Advanced. Le Chat and DeepSeek R1 exhibited more variable performance, which could introduce additional noise.	Suggests that refining prompts could potentially reduce errors, warranting further investigation. Recommends using LLMs, including DeepSeek, as tools to identify errors or improve exam question writing style, particularly for proofreading and clarifying ambiguous questions.	DeepSeek-R1	Moderate quality	Medical education; Clinical pharmacology and therapeutics; Exam question quality control
DeepSeek-R1 for automated scoring in radiology residency examinations: an agreement and test–retest reliability study	Niu et al.	2025	Niu S, Liu X, Huang L, Li Y, Wang G. DeepSeek-R1 for automated scoring in radiology residency examinations: an agreement and test-retest reliability study. BMC Med Educ. Nov 11, 2025;25(1):1581. [doi: 10.1186/s12909-025-08184-6]	To evaluate the feasibility of employing DeepSeek-R1 for automated scoring of diagnostic radiology reports in a residency examination, comparing its performance and reliability with that of radiologists.	DeepSeek-R1 demonstrated excellent agreement with radiologists (ICC = 0.879 and 0.820) and high test-retest reliability (ICC = 0.922). Its performance was comparable to radiologists in evaluating resident reports.	Cross-sectional study	DeepSeek-R1 demonstrated excellent inter-rater reliability with radiologists (ICC 0.879, 0.820) and high test-retest reliability (ICC 0.922), indicating its performance was comparable to human raters for automated scoring of radiology reports.	The study noted general limitations, including the potential for bias from the experts who also scored, the short one-month interval between test and retest for radiologists, and that the study only included X-ray reports.	Future research should ensure independence between standard report developers and scorers, have residents generate reports directly in electronic format, use longer intervals between test and retest, include larger sample sizes and more diverse report types (e.g., CT, MRI), and investigate whether LLMs can improve radiologists’ efficiency in evaluation tasks.	DeepSeek-R1	Moderate quality	Medical education, radiology residency training, automated scoring of diagnostic reports
Performance of large language models on veterinary undergraduate multiple-choice examinations: a comparative evaluation	Alonso Sousa et al.	2025	Alonso Sousa S, Bukhari SSUH, Steagall PV, Bęczkowski PM, Giuliano A, Flay KJ. Performance of large language models on veterinary undergraduate multiple-choice examinations: a comparative evaluation. Front Vet Sci. Aug 26, 2025;12:1616566. [doi: 10.3389/fvets.2025.1616566]	To evaluate and compare the performance of nine advanced LLMs (including DeepSeek R1) on multiple-choice questions from a veterinary undergraduate final qualifying examination.	ChatGPT o1Pro (90.8%) and ChatGPT 4.5 (90.4%) achieved the highest performance. DeepSeek R1 achieved a strong agreement level (85.6% accuracy). Performance declined with increased question difficulty and was lower for image-based questions.	Cross-sectional study	DeepSeek R1 achieved a strong agreement level (85.6% accuracy) and performed comparably to ChatGPT-4o and Copilot, despite being a relatively recent model.	DeepSeek R1 showed lower performance in specific subdomains such as dentistry, behavior, anesthesia/pain management, soft tissue surgery, and diagnostic imaging, consistent with general model limitations.	Further targeted training and model development are essential to achieve consistent and reliable performance across all veterinary subjects. LLMs can serve as supportive tools for quality assurance and internal audit in veterinary education, helping identify and revise multiple-choice questions with item-writing flaws. Future research should assess LLM accuracy across different languages and enha…	DeepSeek-R1	Low quality	Veterinary education; veterinary undergraduate examination performance; quality assurance in veterinary assessment design
Performance of DeepSeek-R1 and ChatGPT-4o on the Chinese National Medical Licensing Examination: A Comparative Study	Wu et al.	2025	N/A	To evaluate the performance of DeepSeek‑R1 and ChatGPT‑4o on the Chinese National Medical Licensing Examination (CNMLE) and explore performance differences of LLMs from distinct linguistic environments in Chinese medical education.	DeepSeek‑R1 achieved significantly higher overall accuracy (92.0%) compared to ChatGPT‑4o (87.2%). In the low‑difficulty question group, DeepSeek‑R1 performed significantly better (95.9% vs. 92.0%), while no significant differences were observed in the high‑difficulty group or across individual exam units.	Cross-sectional study	DeepSeek‑R1 demonstrated significantly higher overall accuracy (92.0%) than ChatGPT‑4o; benefited from localized language environment, Chain‑of‑Thought (CoT) reasoning, and Mixture of Experts architecture; free and open‑source with low inference cost	Performance declined on high‑difficulty questions; lack of multimodal image interpretation capacities; findings may not generalize to future model versions.	Future research should conduct bilingual (Chinese-English) comparative experiments to directly assess language environment impact; expand evaluation to include subjective or open-ended questions; and explore multimodal image interpretation capacities as DeepSeek‑R1 currently only supports text extraction.	DeepSeek-R1	Low quality	Medical education; licensing examination preparation; Chinese medical education; clinical reasoning assessment
Emergency Management of Permanent Tooth Avulsion: Comparative Performance of Dental Students and Artificial Intelligence Using a Multimodal Clinical Vignette Across Bloom's Taxonomy Domains	Al-Haj Ali SN.	2025	Al-Haj Ali SN. Emergency Management of Permanent Tooth Avulsion: Comparative Performance of Dental Students and Artificial Intelligence Using a Multimodal Clinical Vignette Across Bloom's Taxonomy Domains. Int Endod J. Nov 11, 2025. [doi: 10.1111/iej.70060]	To benchmark dental students against 22 multimodal AI models (including DeepSeek-R1) in emergency permanent tooth avulsion management and quantify performance differences across higher-order cognitive domains.	DeepSeek-R1 was among the top-performing models (7.0/10), marginally exceeding student mean scores (6.5/10). However, only students achieved exemplary A-level performance (17.1%). AI models showed fundamental deficiencies in visual diagnosis (77.3% failure rate).	Cross-sectional study	DeepSeek-R1 was among top-performing models (7.0/10), marginally exceeding student mean scores (6.5/10). DeepSeek-R1 demonstrated structured reasoning advantages and enhanced performance through specialised reasoning architecture using reinforcement learning for chain-of-thought processing.	DeepSeek-R1 erroneously claimed immature teeth require extended splinting (4 weeks) compared to mature teeth—a distinction absent from IADT guidelines, highlighting AI's tendency to over-extrapolate non-existent clinical distinctions.	Future research should incorporate multi-image cases with complications, develop IADT-focused training protocols, and validate dynamic clinical workflows. AI should be positioned strictly as supplemental protocol accelerators with careful model selection and supervision for visual triage applications, as well as mandatory IADT verification.	DeepSeek-R1	Moderate quality	Dental trauma education; Clinical competency assessment; Emergency dental management; Comparative benchmarking with dental students
Performance of DeepSeek-R1, ChatGPT (GPT-o3-mini), and Gemini 2.0 Flash on German Medical Multiple-Choice Questions:Comparative Evaluation	Meyer et al.	2025	Meyer A, Karay Y, Steinbicker AU, Streichert T, Overbeek R. Performance of DeepSeek-R1, ChatGPT (GPT-o3-mini), and Gemini 2.0 Flash on German Medical Multiple-Choice Questions: Comparative Evaluation. JMIR Form Res. Dec 18, 2025;9:e77357. [doi: 10.2196/77357]	To evaluate whether DeepSeek, an AI‑based chatbot capable of offline operation, achieves answer accuracy on German medical multiple‑choice questions comparable to leading chatbots (ChatGPT and Gemini), thereby assessing its potential as a privacy‑preserving alternative for clinical use.	All three models exceeded the conventional passing threshold of 60%, with accuracies of 96% for DeepSeek, 94% for Gemini, and 92.5% for ChatGPT. Overall differences were not statistically significant. Incorrect responses were associated with longer question length for DeepSeek and ChatGPT, but not for Gemini.	Cross-sectional study	DeepSeek achieved outstanding performance (96%) comparable to ChatGPT and Gemini; offers offline capability and lower operational costs; think‑aloud feature exposes intermediate reasoning steps aiding critical review.	Performance declined with increasing question length (verbosity); hallucinations remained a relevant obstacle; produces unsafe responses more frequently than ChatGPT; openness is contested as only open‑weight, not fully transparent.	Future research should assess chatbot performance on tasks demanding free-text generation and complex reasoning without predefined answer options in real-world simulated environments; refine prompt engineering approaches to reduce verbosity-related errors; systematically monitor safety, bias, and regulatory compliance over time; and address reproducibility concerns from continuous model updates.	DeepSeek-R1	Low quality	Medical education; privacy‑preserving clinical applications; offline medical knowledge support; German medical assessment
Capacity of Understanding the Future Approaches in Cancer Treatment by Multiple Models of Artificial Intelligence	Xu et al.	2025	Xu H, Yang C, Hu XY, Gu W. Capacity of Understanding the Future Approaches in Cancer Treatment by Multiple Models of Artificial Intelligence. J Cancer Educ. Aug 15, 2025. [doi: 10.1007/s13187-025-02706-y]	To explore the educational value of different AI models (ChatGPT, DeepSeek, Grok 3, Claude, Gemini, Copilot) by having them predict and evaluate future treatment approaches for triple-negative breast cancer and dedifferentiated chondrosarcoma.	A total of 18 unique approaches for TNBC and 34 for DDCS were suggested. ADCs were predominantly selected as the best approach for TNBC, while immunotherapy and IDH inhibitors were favored for DDCS. Specialized CAR-T and CRISPR-based gene editing were selected by a majority as high-risk, high-reward approaches.	Cross-sectional study	DeepSeek (ChatGPT4.5 and DeepSeek) showed high similarity scores in their proposed approaches for both TNBC and DDCS. The description of the best approach for TNBC from DeepSeek received the highest score among all models.	Not explicitly mentioned as a limitation.	The values of AI models, including DeepSeek, in classrooms and as teaching materials for the public need to be tested comprehensively in the future. The study also suggests that consulting multiple AI models may provide a better understanding of the pros and cons of various treatment approaches.	DeepSeek-R1	Low quality	Oncology education; Cancer treatment approach prediction and evaluation for breast cancer and chondrosarcoma
Performance Comparison of Large Language Models on Brazil’s Medical Revalidation Exam for Foreign-Trained Graduates	Bessa et al.	2025	Bessa RF, de Oliveira AC, Bessa RF, et al. Performance Comparison of Large Language Models on Brazil's Medical Revalidation Exam for Foreign-Trained Graduates. Applied Sciences-Basel. Jun 2025;15(13). [doi: 10.3390/app15137134]	To compare the performance of various generative LLMs on multiple‑choice questions from six editions of the Revalida exam (Brazilian medical revalidation exam) and to assess answer justifications qualitatively.	GPT‑4o achieved the highest average accuracy (63.85%), followed by GPT‑3.5 and Gemini. Qualitative evaluation showed 100% agreement by physicians with GPT‑4o’s explanations. Retrieval‑augmented generation and fine‑tuning improved performance for GPT‑4o and LLaMA 3.1, respectively. Open‑source small LLMs showed limited performance.	Cross-sectional study	Not explicitly reported; DeepSeek‑R1 was evaluated as a reasoning‑oriented distilled variant but open‑source small LLMs (including DeepSeek‑based) showed limited performance.	Open‑source small LLMs (including reasoning‑oriented variants based on DeepSeek‑R1) exhibited limited performance with low accuracy and high fallback rates	Future work should expand evaluation to include discursive questions and the second phase of the Revalida exam; evaluate multimodal LLMs by incorporating questions with images, graphs, and tables.	DeepSeek-R1	Low quality	Medical education; licensing examination preparation for foreign‑trained graduates; clinical reasoning support; Brazilian medical education
Benchmarking Large Language Models for MIMIC-IV Clinical Note Summarization	Naemi A, Sahafi A.	2025	Naemi A, Sahafi A. Benchmarking Large Language Models for MIMIC-IV Clinical Note Summarization. J Healthc Inform Res. Nov 5, 2025;10(1):95-115. [doi: 10.1007/s41666-025-00221-9]	To benchmark 16 generative LLMs on extractive and abstractive summarization of clinical notes from the MIMIC-IV-Note database, evaluating performance, processing time, cost, and deployment feasibility.	Gemma-3-27B performed best for extractive summarization. For abstractive summarization, DeepSeek-R1-70B, Qwen-3-32B, and GPT-4o were leading models. Larger parameter size did not always guarantee better performance, and lightweight models offered competitive results with faster runtimes.	Cross-sectional study	DeepSeek-R1-70B achieved the best BLEU score and tied for the highest BERTScore Recall and F1 in abstractive summarization, indicating strong semantic and surface-level fidelity. DeepSeek-R1-671B achieved the highest METEOR score and BERTScore Precision in extractive summarization.	Not explicitly mentioned.	Not specifically mentioned for DeepSeek.	DeepSeek-R1	Low quality	Clinical note summarization; Extractive and abstractive summarization of electronic health records
CeRTS: certainty retrieval token search in large language model clinical information extraction	Schimmelpfennig et al.	2025	Schimmelpfennig LE, Bhattarai K, Oh IY, et al. CeRTS: certainty retrieval token search in large language model clinical information extraction. J Biomed Inform. Oct 2025;170:104900. [doi: 10.1016/j.jbi.2025.104900]	To develop and evaluate a new uncertainty estimator (CeRTS) for structured information extraction that leverages the full output distribution from a JSON-constrained search to provide a more robust measure of model confidence.	CeRTS surpassed the previous gold-standard uncertainty estimator (sample consistency) in discriminatory power across all eight evaluated open-source LLMs and achieved better calibration in most cases, all at a fraction of the computational cost (average 1.9 equivalent runs).	Methodological study	Not explicitly mentioned as a strength in the context of the uncertainty estimator.	CeRTS struggled with DeepSeek-R1, which was attributed to the model's Chain-of-Thought reasoning steps. DeepSeek-R1 also showed poor calibration with the CeRTS estimator.	Future work should explore improving CeRTS compatibility with Chain-of-Thought reasoning models like DeepSeek-R1, potentially by detecting and accounting for reasoning tokens or developing modified uncertainty estimators tailored for such architectures.	DeepSeek-R1	Low quality	Clinical information extraction; Uncertainty estimation for structured data extraction from electronic health records
Personalized CT Protocol Recommendation via Large Language Model:Enabling Fully Automated CT Scanning Workflows	Meng et al.	2025	Meng X, Wu Y, Dou X, et al. Personalized CT Protocol Recommendation via Large Language Model: Enabling Fully Automated CT Scanning Workflows. J Imaging Inform Med. Oct 16, 2025. [doi: 10.1007/s10278-025-01720-2]	To develop a Large Language Model Retrieval-Augmented Generation (LLM-RAG) framework for personalized CT protocol recommendation.	DeepSeek models (7B to 32B) achieved high precision (88.60-94.93%) and accuracy (96.31-97.86%). Larger models boosted accuracy. GPU memory scaled linearly. The system achieved clinically viable accuracy without retraining.	Proof-of-concept study	DeepSeek models (7B to 32B) achieved high performance (precision: 88.60-94.93%, accuracy: 96.31-97.86%). Larger models (32B) boosted accuracy. Comparable performance to Qwen models at equivalent scales.	GPU memory consumption scales linearly with model size (7B: 25 GB → 32B: 95 GB), defining clinical deployment constraints.	Future efforts should establish zero-risk clinical deployment through three pillars: (1) developing fail-safe mechanisms to ensure 100% recommendation safety, (2) implementing self-assessment modules for reliability quantification, and (3) designing adaptive risk-mitigation strategies for autonomous scanning workflows. Model compression techniques (quantization, distillation) are recommended to r…	DeepSeek-R1	Low quality	Workflow automation; CT protocol recommendation; radiology operational efficiency; clinical decision support
Healthcare 4.0: A Large Language Model-Based Blockchain Framework for Medical Device Fault Detection and Diagnostics	Alsaif et al.	2025	Alsaif K, Albeshri A, Khemakhem M, Eassa F. Healthcare 4.0: A Large LANGUAGE Model-Based Blockchain Framework for Medical Device Fault Detection and Diagnostics. International Journal of Advanced Computer Science and Applications. 2025;16(4):980-992. [doi: 10.14569/IJACSA.2025.0160495]	To propose and evaluate a novel framework integrating Large Language Models (LLMs) with blockchain technology for medical device fault detection and diagnostics in Healthcare 4.0 environments.	Deepseek-R1:7b achieved 97.6% classification accuracy. O3-mini reached 90.4% in diagnosis accuracy. The framework demonstrated enhanced fault detection with real-time monitoring (<1ms processing time) and secure record management via blockchain. Deepseek-R1:7b's offline capabilities are suitable for applications with stringent security and privacy requirements.	Proof-of-concept study	Deepseek-R1:7b achieved the highest classification accuracy (97.6%) among the models tested. Its offline, local deployment capability is a significant strength for applications with stringent security and privacy requirements in healthcare settings.	None explicitly reported.	Future efforts should improve the efficiency of LLM processing (including DeepSeek-R1:7b) to match ML speed via hardware optimization. Extending federated learning will enhance diagnostic accuracy across networks. Broadening device support and refining blockchain mechanisms will reduce latency.	Deepseek-R1	Low quality	Medical device diagnostics / Healthcare technology; fault detection and diagnostics for medical devices within a blockchain-secured Healthcare 4.0 framework.
A two-stage proactive dialogue generator for efficient clinical information collection using large language model	Li et al.	2025	Li X, Hou X, Ravi N, Huang Z, Gan Y. A Two-Stage Proactive Dialogue Generator for Efficient Clinical Information Collection Using Large Language Model. Expert Syst Appl. Aug 25, 2025;287:127833. [doi: 10.1016/j.eswa.2025.127833]	To develop a proactive diagnostic dialogue system that automatically collects clinical information from patients using a two-stage recommendation structure, overcoming under-exploration and inflexibility in dialogue generation.	The proposed two-stage proactive dialogue generator outperforms biomedical and general-purpose LLMs in BLEU/ROUGE scores, fluency, professionalism, and safety. It effectively mimics real doctor conversation styles and collects relevant diagnostic information.	Proof-of-concept study	None reported	None reported	Future work focuses on human evaluation, patient-physician collaboration, and integrating medical knowledge graphs	Deepseek-R1	Moderate quality	Diagnostic dialogue systems for clinical information collection
Evaluating large language model_x0002_generated brain MRI protocols:performance of GPT4o, o3-mini, DeepSeek-R1 and Qwen2.5-72B	Kim et al.	2025	Kim SH, Schramm S, Schmitzer L, et al. Evaluating large language model-generated brain MRI protocols: performance of GPT4o, o3-mini, DeepSeek-R1 and Qwen2.5-72B. Eur Radiol. Mar 2026;36(3):1644-1655. [doi: 10.1007/s00330-025-11989-0]	To evaluate the potential of LLMs (GPT-4o, o3-mini, DeepSeek-R1, and Qwen2.5-72B) to generate sequence-level brain MRI protocols.	DeepSeek-R1 demonstrated protocoling accuracy (base: 3.42±1.84; enhanced: 2.37±1.42). All four models showed highly significant performance improvements under enhanced condition (adj. P<0.001). o3-mini consistently outperformed other models, including DeepSeek-R1.	Retrospective study	DeepSeek-R1 demonstrated protocoling accuracy (base: 3.42±1.84; enhanced: 2.37±1.42). All four models showed highly significant performance improvements under enhanced condition (adj. P<0.001).	o3-mini consistently outperformed other models with a significant margin, surpassing DeepSeek-R1 (base: adj. P<0.001; enhanced: adj. P<0.001).	Future development requires technical infrastructure ensuring patient data privacy (local hardware or secure cloud deployment), optimization for prevention of patient harm, addressing automation bias, developing agentic LLM systems capable of orchestrating multiple tasks autonomously, and obtaining regulatory approval. External validation across diverse clinical environments with multi-institutio…	DeepSeek-R1	Moderate quality	Radiology protocol automation; Brain MRI sequence selection; Medical imaging workflow optimization; Clinical decision support for neuroradiology
LLM-Based Extraction of Imaging Features from Radiology Reports:Automating Disease Activity Scoring in Crohn’s Disease	Dehdab et al.	2025	Dehdab R, Mankertz F, Brendel JM, et al. LLM-Based Extraction of Imaging Features from Radiology Reports: Automating Disease Activity Scoring in Crohn's Disease. Acad Radiol. Oct 2025;32(10):5869-5877. [doi: 10.1016/j.acra.2025.07.041]	To evaluate ChatGPT (GPT-4o) and DeepSeek (DeepSeek-R1) in extracting simplified Magnetic Resonance Index of Activity components from free-text MRE reports of Crohn’s disease patients.	ChatGPT achieved segment-level accuracy of 98.6%, MAE 0.17, correlation 0.99; DeepSeek achieved 97.3%, MAE 0.51, correlation 0.96. Feature-level F1: ChatGPT 98.8%, DeepSeek 97.9%. Both models showed occasional confabulations. Human oversight remains necessary.	Retrospective study	Segment-level accuracy 97.3%, MAE 0.51, correlation 0.96; feature-level F1 97.9%; successfully processed all reports	Slightly lower performance than ChatGPT; more confabulation errors (4 vs. 2 for ChatGPT); errors included jejunal involvement misattribution, right colon edema overinterpretation, ileal edema inference, and chronic change misclassification	Conduct multi-center studies with different reporting conventions; test on non-English reports; implement feedback loops between model outputs and human reviewers; evaluate model performance across different temperature settings; include more balanced distribution of disease severity and pathological findings across bowel segments	DeepSeek-R1	Moderate quality	Radiology; Crohn’s disease; automated extraction of imaging features and sMARIA scoring from MRE reports
Prompting Is All You Need – Until It Isn’t: Exploring the Limits of LLMs for Negation Detection in German Clinical Text	Zowalla R, Wiesner M.	2025	Zowalla R, Wiesner M. Prompting Is All You Need - Until It Isn't: Exploring the Limits of LLMs for Negation Detection in German Clinical Text. Stud Health Technol Inform. Sep 3, 2025;331:5-12. [doi: 10.3233/SHTI251374]	To assess open-source Large Language Models for detecting negations in German clinical discharge letters, comparing them to a rule-based approach (GeNeg) and human annotations	While Llama 3.3 achieved the highest accuracy (.9670) and F1-score (.9620), slightly exceeding GeNeg, its computational cost was substantially higher (5.9 sec/sent vs. .005 sec/sent). The study concludes that the slight performance gain does not justify the high computational overhead, suggesting hybrid approaches combining rule-based efficiency with LLMs' linguistic capabilities.	Cross-sectional study	Deepseek-R1 (70B) achieved an F1-score of .9450, showing performance close to the rule-based GeNeg approach with slight improvements in accuracy and F1-score.	Deepseek-R1 (70B) consumed the most computational time among all approaches (25.8 sec/sent), with inference costs 10³ times higher than the rule-based GeNeg (.005 sec/sent). The 8B version showed lower performance with an F1-score of .8392 and 11.3 sec/sent processing time. The models exhibited detection errors including hallucinations and incorrect linguistic classification	Future work should focus on hybrid approaches combining rule-based efficiency with LLMs' linguistic capabilities. Recommendations include optimizing prompts and integrating LLMs with traditional methods to balance accuracy and efficiency. The study suggests that future research should devise more ecologically valid adversarial testing methodologies that move beyond simple negation to probe higher…	Deepseek-R1	Moderate quality	Clinical natural language processing; Information extraction from clinical text; Negation detection in German discharge letters
Benchmarking Multiple Large Language Models for Automated Clinical Trial Data Extraction in Aging Research	Young et al.	2025	N/A	To systematically compare the performance of five state‑of‑the‑art LLMs (including DeepSeek‑R1‑70B‑Distill) for extracting structured clinical trial data from aging‑related transcranial direct current stimulation (tDCS) trials.	Agreement was almost perfect for binary fields (Fleiss κ≈0.92) and substantial for categorical fields (κ≈0.71). Numeric parameters showed excellent consistency when explicitly reported (ICC 0.95‑0.96). A multi‑LLM ensemble consensus resolved most disagreements and achieved near‑perfect reliability (κ=0.94).	Cross-sectional study	DeepSeek‑R1‑70B‑Distill demonstrated high accuracy in extracting numeric parameters (intensity and duration) with ICC values of 0.95‑0.96; maintained consistently high confidence ratings.	Struggled with ambiguous language or imprecise numeric references; showed moderate agreement for secondary targets (κ≈0.61); lower performance on free‑text duration phrases.	Future research should focus on designing true multi‑agent systems where individual LLM agents dynamically collaborate and refine extraction tasks in real‑time. Integrate additional data sources (PubMed, NIH Reporter) to provide richer contextual insights. Evaluate more advanced and larger models, including GPT‑4 variants and Claude 3.7. Develop structured guidelines and rigorous validation stand…	DeepSeek-R1	High quality	Clinical trial data extraction; Aging research; Systematic review methodology; Transcranial direct current stimulation (tDCS) research; Evidence synthesis automation
Structured Transformation of Unstructured Prostate MRI Reports Using Large Language Models	Di et al.	2025	Di Palma L, Darvizeh F, Alì M, Fazzini D. Structured Transformation of Unstructured Prostate MRI Reports Using Large Language Models. Tomography. Jun 17, 2025;11(6):69. [doi: 10.3390/tomography11060069]	To assess the ability of high-performing open-weight large language models in extracting key radiological features from prostate MRI reports and converting free-text reports into structured, queryable formats.	DeepSeek-R1-Llama3.3 achieved the highest average score (98.6% ± 2.1%). All models excelled at extracting PSA density (100%) and volume (≥98.4%), while lesion extraction showed greater variability (88.4-94.0%). Model performance varied significantly across different physicians' reporting styles, highlighting the need for prompt adaptation.	Retrospective study	DeepSeek-R1-Llama3.3 achieved the highest average performance score (98.6% ± 1.97%) among all models tested. It excelled in extracting PSA density (100%) and volume (98.4%), and showed high consistency across different physicians’ reports.	The DeepSeek-R1-Llama3.3 model required the longest processing time (15.72 seconds per report) compared to faster models like Phi-4 (2.95 seconds). The study noted limitations including a centralized reference standard from a single radiologist, single-institution data in Italian language, which may limit generalizability across different reporting styles and languages.	Future work should explore adaptive prompt engineering and fine-tuning approaches to further optimize model performance across varied radiology practices. Recommendations include using datasets from multiple institutions, languages, and reporting styles to evaluate model performance under more diverse conditions. The study also suggests that a hybrid workflow where AI generates structured reports…	DeepSeek-R1	Moderate quality	Radiology reporting; Structured data extraction; Prostate MRI report standardization; Clinical information management
Comparative analysis of accuracy and completeness in standardized database generation for complex multilingual lung cancer pathological reports: large language model-based assisted diagnosis system vs. DeepSeek, GPT-3.5, and healthcare professionals with varied professional titles, with task load variation assessment among medical staff	Hang et al.	2025	Hang H, Yang L, Wang Z, et al. Comparative analysis of accuracy and completeness in standardized database generation for complex multilingual lung cancer pathological reports: large language model-based assisted diagnosis system vs. DeepSeek, GPT-3.5, and healthcare professionals with varied professional titles, with task load variation assessment among medical staff. Front Med (Lausanne). Aug 22…	To evaluate how AI enhances EHR efficiency by comparing a lung cancer-specific LLM with general-purpose models (DeepSeek, GPT-3.5) and clinicians across expertise levels, assessing accuracy and completeness in lung cancer pathology documentation and task load changes pre-/post-AI implementation.	The lung cancer-specific LLM outperformed nurses, residents, interns, and general AI models (DeepSeek, GPT-3.5) in lesion/lymph node analysis and pathology extraction for Chinese records (P<0.05), with total scores slightly below chief physicians. Task load scores decreased by 38.3% post-implementation (413.90±78.09 vs. 255.30±65.50, t=26.481, P<0.001). DeepSeek performed worse than the specializ…	Retrospective study	DeepSeek demonstrated comparable performance to GPT-3.5 and the lung cancer-specific LLM on lesion analysis tasks in English-language reports.	The lung cancer-specific LLM significantly outperformed DeepSeek in lymph node assessment, pathological staging, and total scores for both Chinese and English reports (P<0.05). DeepSeek showed inferior performance compared to the specialized model in tasks requiring clinical decision support, such as lymph node metastasis assessment and pathological staging. The study highlighted that general-pur…	The study recommends that implementation of specialized LLMs like the lung cancer-specific model should be phased: initially serving as intelligent assistants to reduce workload, mid-term expanding to include preoperative staging-related database modules, and long-term integrating into multidisciplinary team (MDT) systems. It suggests future research should continue to focus on in-depth applicati…	DeepSeek-R1	Moderate quality	Electronic Health Record data extraction; Structured database generation; Pathology report analysis; Clinical documentation; Medical data management; Workflow optimization
Utilizing Large language models to select literature for meta-analysis shows workload reduction while maintaining a similar recall level as manual curation	Cai et al.	2025	N/A	To explore the possibility of using multiple LLMs to automate the literature screening step in meta-analysis based on titles and abstracts, developing a pipeline called LARS-GPT.	LARS-GPT achieved an average 40.1% workload reduction while maintaining a recall >0.9. The performance of different LLMs was comparable, except for Claude-2, which underperformed. The study showed that automatic literature selection for meta-analysis is possible using LLMs.	Proof-of-concept study	DeepSeek-R1-Distill was one of eight models evaluated and was found to have a comparable performance to other models (like GPT-4, Qwen-2.5, Phi-4) across precision, recall, F1 score, and workload reduction, with no single model being overwhelmingly superior.	The specific limitations of DeepSeek-R1-Distill were not individually highlighted, as the performance of most models (excluding Claude-2) was statistically similar	Further research may incorporate LLMs (and the multiple LLMs approach) into other steps of the meta-analysis workflow beyond the initial title and abstract screening phase.	Deepseek-R1	Moderate quality	Evidence-based medicine; Systematic review and meta-analysis methodology; Literature screening automation
Rule-augmented LLM framework for detecting unreasonableness in ICU	Du et al.	2025	Du SH, Huang Y, Yuan QW, Dai YL, Shi ZD, Hu MH. Rule-augmented LLM framework for detecting unreasonableness in ICU. Displays. Jan 2026;91. [doi: 10.1016/j.displa.2025.103196]	To develop a rule-augmented LLM framework (based on DeepSeek-R1-32B) for detecting unreasonable ICU billing behaviors using prompt learning and a dual-model closed-loop system.	DeepSeek-R1-32B achieved 85.71% accuracy, 86.62% precision, 94.75% recall. The review model improved accuracy by ~13-15%. Larger parameter models performed better. LLMs can identify common-sense errors missed by traditional rule engines. Hallucination provides emergent capabilities but also causes false positives.	Cross-sectional study	DeepSeek-R1-32B achieved high accuracy (85.71%), precision (86.62%), recall (94.75%); larger parameter size improves performance; review model improved accuracy by ~13-19%	Hallucination causes false positives (recall exceeds precision); latency 20-90 seconds; requires rule constraints or confidence mechanisms to improve output controllability	Continuously expand ICU expense and medical treatment data to cover more behaviors and hospital samples; introduce expert consensus mechanism to improve annotation quality; systematically compare various mainstream methods; explore collaborative reasoning methods to alleviate model hallucination; improve large-parameter model performance on general hardware	DeepSeek-R1	Low quality	Health insurance supervision; ICU billing irregularity detection; rule-augmented reasoning
Leveraging open-source large language models for clinical information extraction in resource-constrained settings	Builtjes et al.	2025	Builtjes L, Bosma J, Prokop M, van Ginneken B, Hering A. Leveraging open-source large language models for clinical information extraction in resource-constrained settings. JAMIA Open. Oct 1, 2025;8(5):ooaf109. [doi: 10.1093/jamiaopen/ooaf109]	To evaluate the zero-shot performance of open-source generative large language models on clinical information extraction from Dutch medical reports using the DRAGON benchmark, and to assess the effect of in-context translation to English.	Several open-source LLMs around 14B parameters (e.g., Phi-4, Qwen-2.5, DeepSeek-R1) performed competitively, matching or exceeding a fine-tuned RoBERTa baseline on several tasks, particularly regression. Translating Dutch reports to English consistently reduced performance.	Cross-sectional study	DeepSeek-R1-14B was among the top-performing models, achieving a DRAGON utility score of 0.744, with excellent performance on 9 out of 28 tasks. It performed well overall as a model around 14B parameters.	Not reported.	Not specifically for DeepSeek. The study recommended exploring few-shot prompting, lightweight instruction-tuning, and retrieval-augmented generation to improve model performance, as well as evaluating larger open-source LLMs in high-resource settings.	DeepSeek-R1	High quality	Clinical information extraction from Dutch medical reports for natural language processing tasks (classification, regression, named entity recognition)
Robust comparative evaluation of 15 natural language processing algorithms to positively identify patients with inflammatory bowel disease from secondary care records	Stammers et al.	2025	Stammers M, Gwiggner M, Nouraei R, Metcalf C, Batchelor J. Robust comparative evaluation of 15 natural language processing algorithms to positively identify patients with inflammatory bowel disease from secondary care records. BMJ Open Gastroenterol. Oct 10, 2025;12(1):e001977. [doi: 10.1136/bmjgast-2025-001977]	To evaluate multiple open-source NLP models for identifying IBD cohorts, reporting on document-to-patient-level classification, explainability, generalisability, fairness, and cost.	DistilBERT achieved the best performance (F1: 93.54%). LLMs performed well in zero-shot (F1: 86.47-92.20%) but were slow and expensive. Bias was a significant issue. DeepSeek models (R1, V3) were evaluated but their specific performance was not detailed as the study focused on classification metrics.	Cross-sectional study	Not mentioned	Both DeepSeek models (DeepSeek-R1 and DeepSeek-V3) were evaluated but their performance was not detailed as the study focused on classification metrics; limitations included class imbalance, calibration issues, and bias in locally trained models.	Future work can build on open-source resources to improve generalizability and quality. The study suggests hybrid pipelines using rule-based, ML, or BERT classifiers for pre-screening followed by LLMs for final patient selection. Further work on prompt engineering and LLM explainability is planned.	DeepSeek-R1	Moderate quality	Clinical cohort identification; patient phenotyping; epidemiological research; clinical data warehousing; natural language processing in gastroenterology
A scalable framework for evaluating multiple language models through cross-domain generation and hallucination detection	Chakraborty et al.	2025	Chakraborty S, Chowdhury R, Shuvo SR, Chatterjee R, Roy S. A scalable framework for evaluating multiple language models through cross-domain generation and hallucination detection. Sci Rep. Aug 16, 2025;15(1):29981. [doi: 10.1038/s41598-025-15203-5]	To introduce a scalable, RAG-based benchmarking framework (MultiLLM-Chatbot) for evaluating five LLMs (GPT-4-Turbo, CLAUDE-3.7-Sonnet, LLAMA-3.3-70B, DeepSeek-R1-Zero, Gemini-2.0-Flash) across five domains (Agriculture, Biology, Economics, IoT, Medical) using semantic similarity, sentiment, and hallucination metrics.	LLAMA-3.3-70B was the overall best-performing model, leading in all five domains. DeepSeek-R1-Zero underperformed on TF-IDF and NER metrics, indicating higher hallucination rates. The framework successfully demonstrated that model performance varies significantly by domain and evaluation metric.	Cross-sectional study	None reported.	Consistently underperformed across most domains; recorded the lowest TF-IDF similarity and low NER-based accuracy, indicating higher tendency to hallucination and lower factual grounding; ranked last in multiple domain-specific evaluations.	None reported.	DeepSeek-R1	Low quality	Cross-domain medical information retrieval and generation; hallucination detection and factual verification in retrieval-augmented generation systems
AI for Extracting Pre-Analytical Variability Data from Biomedical Literature: Feasibility and Validation	Scholz et al.	2025	N/A	To explore the feasibility of using Large Language Models for the structured extraction of pre-analytical variability data from scientific literature.	Models like GPT-4.5, o1, and DeepSeek R1 showed promising contextual understanding and structured output generation. However, consistent semantic mapping of complex experimental conditions was challenging. Targeted token reduction significantly improved extraction quality. Current limitations in reproducibility and contextual fidelity highlight the need for expert oversight.	Cross-sectional study	DeepSeek R1 demonstrated promising performance in structured output generation and showed improvements in semantic capabilities with more specific prompts.	DeepSeek R1 faced challenges in consistent semantic mapping of complex experimental conditions. It also showed a tendency to hallucinate when data was uncertain, and reproducibility issues were noted.	The next step is to establish an iterative query system where experimental data are queried sequentially. Further tests with lower temperature settings in iterative approaches are needed. The authors suggest that an iterative, modular querying framework that breaks tasks into smaller units is more effective and matches current LLM capabilities.	DeepSeek-R1	Low quality	Structured data extraction from biomedical literature; curation of pre-analytical variability data for biobanking and sample quality assessment; development of the ProvideQ database for pre-analytical procedures
Disulfidptosis-associated gene signatures in sepsis: a diagnostic model based on an LLM-assisted bioinformatics analysis	Liu et al.	2025	Liu T, Mao Z, Chai J, et al. Disulfidptosis-associated gene signatures in sepsis: a diagnostic model based on an LLM-assisted bioinformatics analysis. Health Inf Sci Syst. Nov 15, 2025;13(1):75. [doi: 10.1007/s13755-025-00385-z]	To investigate the involvement of disulfidptosis in sepsis pathophysiology using a bioinformatics analysis assisted by large language models (LLMs), specifically DeepSeek R1, and to develop a diagnostic model.	The LLM (DeepSeek R1) extracted 23 disulfidptosis-related genes, completely consistent with manual extraction. A high-performance SVM diagnostic model (AUC = 0.989) identified five hub genes (FSTL1, SELP, PPBP, ITGA2B, PF4) as key biomarkers, validated in a mouse sepsis model.	Cross-sectional study	LLM (DeepSeek R1-based architecture) extracted 23 disulfidptosis-related genes completely consistent with manual extraction, with significantly faster extraction time (37.88±10.24 s vs. 239.2±74.84 s, P<0.0001).	Genes identified by LLM were not consistent with key genes generated by bioinformatic analysis, suggesting LLM still cannot replace traditional analytical methods.	Future studies should conduct prospective clinical studies to validate findings. Tissue-specific expression differences and functional validation in animal models will be essential to clarify the roles of these genes in vivo. The study suggests LLMs can assist scientific researchers in gene screening and greatly save time, but cannot replace traditional analytical methods.	DeepSeek-R1	Low quality	Bioinformatics analysis; Gene extraction and annotation; Sepsis diagnostic model development; Biomarker identification
Learning from experts A self-improving LLM framework for study population generation in clinical research	Sun et al.	2025	Sun Y, Chen Z, Cai H, Lu X. Learning from experts: A self-improving LLM framework for study population generation in clinical research. Int J Med Inform. Feb 2026;206:106171. [doi: 10.1016/j.ijmedinf.2025.106171]	To develop a self-improving LLM framework (CriteriaLLM) that generates study populations from clinical research objectives using expert feedback and a dual-retrieval algorithm, without additional fine-tuning.	CriteriaLLM achieved the highest Macro F1 score of 0.9180 (GPT-4o). The framework outperformed zero-shot, random sampling, disease-domain sampling, and similarity-based sampling. Continuous validation via expert knowledge base expansion improved performance, especially for smaller models. Precision > recall, indicating hallucination remains an issue.	Methodological study	Strong performance under CriteriaLLM framework (Macro F1 0.8988 with hybrid retrieval)	Lower relative improvement (7.43%) compared to GPT-4o (16.06%) due to inherent reasoning mechanism; sensitive to sample quality; zero-shot performance exceeded some sampling strategies; prone to redundant overthinking and imitation when provided with irrelevant context	Enhance generalizability to new clinical domains (chronic diseases, pediatrics, outpatient care); integrate continuous clinical validation stage into workflow; develop evaluation system with quantitative metrics (clinical appropriateness, completeness, interpretability, patient safety); explore adversarial optimization pipeline and active learning to reduce manual annotation efforts	Deepseek-R1	Moderate quality	Clinical research methodology; study population generation from clinical research objectives
Exploring Multifactorial Conflicts and Resolution Strategies in the Field of Peri-Implant Osseointegration: A Study Based on the WOE-NLP-Delphi Framework and Bibliometrics	Liu et al.	2025	Liu S, Liu Z, Zhang S, Ji Z, Sun Q, Jiang Q. Exploring Multifactorial Conflicts and Resolution Strategies in the Field of Peri-Implant Osseointegration: A Study Based on the WOE-NLP-Delphi Framework and Bibliometrics. J Craniofac Surg. Jul 25, 2025. [doi: 10.1097/SCS.0000000000011679]	To integrate bibliometric analysis with an AI-driven framework (DeepSeek-R1) for mapping global research trends, quantifying technical conflicts, and predicting future translational trajectories in peri-implant osseointegration.	The study identified China as the most productive country, while Switzerland led in citation impact. A WOE-NLP-Delphi model quantified core technical conflicts, including the trade-off between anti-inflammatory and angiogenic functions (conflict intensity = 3.5). Technology Readiness Level (TRL) and quantum Monte Carlo simulations predicted titanium surface topo-optimization (TRL = 6.8, R² = 0.89…	Descriptive study	None explicitly reported.	None explicitly reported .	Future work should expand data sources to include preprints and non-English literature to avoid bias.	DeepSeek-R1	Low quality	Biomedical research / Implantology; quantifying technical conflicts and predicting translational trajectories in peri-implant osseointegration research.
Applications and challenges of DeepSeek in the field of medical research	Ma et al.	2025	Ma H, Zhu X, Xu Y. Applications and challenges of DeepSeek in the field of medical research. Chinese Journal of Medical Science Research Management. October 21, 2025;38(5):431-435. [doi: 10.3760/cma.j.cn113565-20250303-00054]	To analyze the application advantages, scenarios, and challenges of the DeepSeek model in the field of medical research.	DeepSeek offers advantages in data value realization, decision-making visualization, data localization, and accessibility. Key application scenarios include database construction, literature analysis, drug discovery, data analysis, writing assistance, and research management. Major challenges involve research integrity, privacy, human-AI collaboration, and fairness.	Descriptive study	Facilitates release of value from medical research data; chain-of-thought; Ensures data localization for privacy-sensitive research; Lowers deployment barriers and increases accessibility	Risks of research integrity and academic ethics violations; Data security and privacy concerns	Establish representativeness assessment standards for medical research data.	DeepSeek-R1	Low quality	Medical research: multimodal research database construction, literature retrieval and analysis, new drug development acceleration, research data processing and analysis, academic writing assistance, research management.
DeepSeek‑LLM with Adaptive RAG for Pharmaceutical Dissolution Prediction	Lin et al.	2025	Lin L, Zhou X, Yang K, Liu Y, Chen X. DeepSeek-LLM with Adaptive RAG for Pharmaceutical Dissolution Prediction. Pharm Res. Oct 2025;42(10):1821-1835. [doi: 10.1007/s11095-025-03932-1]	To develop a DeepSeek-based LLM framework augmented by prompt engineering (few-shot, chain-of-thought) and adaptive weighted retrieval-augmented generation (RAG) to predict drug dissolution profiles from basic physical properties.	The few-shot chain-of-thought with adaptive weighted RAG achieved the best performance (RMSE 3.92, PCC 0.995, f2 69.18) in predicting dissolution profiles. The framework successfully integrated diffusion-generated structural data from SEM images.	Proof-of-concept Study	The DeepSeek-based LLM framework, when combined with adaptive weighted RAG and few-shot chain-of-thought prompting, achieved the best performance (RMSE 3.92, PCC 0.995, f2 69.18) in predicting dissolution profiles, showing good agreement with experimental results.	The study identified challenges such as sensitivity to prompt stability (Jaccard similarity mean of 0.50±0.03), the risk of error compounding when CoT reasoning is flawed, and limitations in generalizability due to a limited dataset.	Future work should expand the dataset through high-throughput experimentation, incorporate manufacturing process parameters, and implement reinforcement learning with explicit user feedback to refine retrieval weighting and generation policies. Fine-tuning for specific drug classes and release mechanisms is also recommended.	DeepSeek-R1	Low quality	Pharmaceutical engineering, drug dissolution prediction, formulation development
User Satisfaction With Pregnancy Management Apps in Mainland China: User-Generated Content Analysis and Text Mining Study	Jiao et al.	2025	Jiao X, Jiang L, Zhao M, et al. User Satisfaction With Pregnancy Management Apps in Mainland China: User-Generated Content Analysis and Text Mining Study. J Med Internet Res. Aug 21, 2025;27:e78828. [doi: 10.2196/78828]	To explore user satisfaction with pregnancy management apps by mining user-generated content, analyzing differences between iOS and Android platforms, and investigating influencing factors on satisfaction and dissatisfaction using Herzberg's two-factor theory.	Overall satisfaction was 72.34%, with Android users having higher satisfaction (89.32%) than iOS users (60.75%). Reviews clustered into 12 themes across 3 categories. Two basic factors (system login, privacy disclosure) caused dissatisfaction, while ten attractive factors boosted satisfaction.	Cross-sectional study	The DeepSeek-R1 model was successfully used for topic naming and descriptive labeling of user review clusters, demonstrating its utility in qualitative text analysis within health informatics research.	Not specifically reported. The study used DeepSeek-R1 as a tool for analysis and did not report on its limitations.	Future research intends to explore the longitudinal trend of user reviews on pregnancy management apps over time and expand cross-border analysis to include user comments from other countries, such as the United States.	DeepSeek-R1	Low quality	Health informatics; Text mining and qualitative analysis of user-generated content; Pregnancy management app evaluation
A comparison of performance of DeepSeek-R1 model-generated responses to musculoskeletal radiology queries against ChatGPT-4 and ChatGPT-4o – A feasibility study	Uldin et al.	2025	N/A	To assess and compare the efficacy of DeepSeek R1 against ChatGPT-4 and ChatGPT-4o in answering scientific questions about recent musculoskeletal radiology research.	DeepSeek-R1 generated responses that appeared authentic but contained a high amount of inaccurate information and fabricated references. ChatGPT-4 and 4o performed well, with GPT-4o providing the most structured answers with useful and comprehensive references.	Cross-sectional study	The study did not report any strengths for DeepSeek-R1.	DeepSeek-R1 generated responses that, while superficially well-written, were often inaccurate. It completely misunderstood prompts in five out of ten cases and fabricated explanations and references. It did not provide references automatically and, when prompted, offered entirely falsified citations. The authors concluded its use in clinical and academic practice requires extreme caution due to t…	The study does not explicitly provide future recommendations but implies that further iterations of DeepSeek may improve its accuracy. The authors also suggest that any use of AI in medical literature should be signposted to allow readers to identify potential issues.	DeepSeek-R1	Low quality	Musculoskeletal radiology / Academic research support
Large language models for intelligent RDF knowledge graph construction: results from medical ontology mapping	Mavridis et al.	2025	Mavridis A, Tegos S, Anastasiou C, Papoutsoglou M, Meditskos G. Large language models for intelligent RDF knowledge graph construction: results from medical ontology mapping. Front Artif Intell. Apr 25, 2025;8:1546179. [doi: 10.3389/frai.2025.1546179]	To introduce and evaluate a methodology leveraging LLMs to automate and enhance medical ontology mapping for RDF knowledge graph construction, comparing six systems (GPT-4o, Claude 3.5 Sonnet v2, Gemini 1.5 Pro, Llama 3.3 70B, DeepSeek R1, and BERTMap).	GPT-4o achieved superior performance with 93.75% precision and 96.26% F1-score, substantially outperforming all other systems. DeepSeek R1 showed lower performance (25.76% precision, 28.81% F1-score). Performance varied significantly across systems, with modern LLMs demonstrating strong potential for automated knowledge graph construction.	Cross-sectional study	Not mentioned	DeepSeek R1 showed substantially lower capabilities in medical ontology mapping, achieving only 25.76% precision, 32.69% recall, and an F1-score of 28.81%, significantly underperforming compared to GPT-4o (93.75% precision, 96.26% F1-score).	Future research should explore architectural optimizations and refined training strategies to enhance the capabilities of more compact models like DeepSeek R1. Developing more efficient architectures that can match GPT-4o's performance with fewer computational resources is a major goal. Investigating hybrid approaches combining symbolic reasoning with machine learning is also recommended.	DeepSeek-R1	Low quality	Medical informatics; Ontology mapping; Knowledge graph construction; Semantic data integration; SNOMED CT mapping
Synergizing DeepSeek's artificial intelligence innovations with brain–computer interfaces	Wu et al.	2025	Wu C, Chen N, Sun T, et al. Synergizing DeepSeek's artificial intelligence innovations with brain–computer interfaces. Brain X. June 2025;3(2):e70035. [doi: 10.1002/brx2.70035]	To examine the synergy between DeepSeek's AI innovations and next-generation brain-computer interface technologies, analyzing contributions to model training efficiency, adaptive reasoning, and open-source accessibility, and proposing a framework for BCI development.	DeepSeek-r1 addresses key BCI challenges through enhanced neural signal processing (using MoE, MLA, MTP, and KD), hardware democratization via algorithm optimization and open-source strategies, and real-time adaptive personalization. The framework emphasizes modular design, scalable solutions, and addresses ethical challenges including data privacy and algorithmic fairness.	Perspective study	DeepSeek-r1 offers cost-effective training ($5.576 million, approximately 1/20 of GPT-4), open-source accessibility (MIT protocol), and innovative techniques including mixture of experts, multi-head latent attention, and multi-token prediction that reduce hardware demands. It enables offline deployment, enhances data privacy, and supports personalized adaptive BCI systems with real-time signal pr…	Current LLMs trained on textual corpora are mismatched with BCI goals of decoding cognitive intent from electrophysiological signatures lacking conventional linguistic representations. BCI development is hindered by scarcity of standardized, high-quality electrophysiological datasets (10⁴ samples vs. 10⁹ needed). Fundamental disparities between language-centric AI architectures and neurophysiolog…	Future research requires breakthroughs in two key areas: (1) scalable data infrastructure – expanding multimodal neural datasets through noninvasive sensing and federated learning frameworks; and (2) neurocentral model architectures – developing interpretable hybrid systems that integrate domain-specific neural decoders with the generative capabilities of foundation models. The study recommends l…	DeepSeek-R1	Low quality	Neurotechnology; Brain-computer interfaces; Neural signal processing; Rehabilitation engineering; Human-computer interaction; Cognitive enhancement
Medical damage liability risk of medical AI: from the perspective of DeepSeek’s large-scale deployment in Chinese hospitals	Wang Y, Zhou Z.	2025	Wang Y, Zhou Z. Medical damage liability risk of medical AI: from the perspective of DeepSeek's large-scale deployment in Chinese hospitals. Front Public Health. Nov 26, 2025;13:1726205. [doi: 10.3389/fpubh.2025.1726205]	To analyze the legal liability risks of medical AI, specifically DeepSeek, in Chinese hospitals, focusing on medical product liability, diagnosis and treatment damage liability, and medical ethics liability.	DeepSeek's auxiliary positioning does not eliminate medical product liability. Diagnosis and treatment liability should use "reasonable doctor" standards. Hospitals and doctors are more likely to bear liability than AI developers. Data compliance and informed consent risks are heightened.	Cross-sectional study	Open-source features and low-cost deployment advantages. Can be customized and optimized for specific hospital needs. Demonstrates strong performance in medical AI evaluations (Stanford evaluation: 66% winning rate, macro average score 0.75). Significant reference value in disease diagnosis and treatment planning.	Legal and regulatory supervision still in exploratory stage. Concerns about patient privacy, data security, algorithmic black boxes, and potential biases. Unclear responsibility delineation between designers, manufacturers, and users. May weaken authority of doctors if over-relied upon.	Establish an "algorithm audit" mechanism with annual review of high-risk algorithms by a National Medical AI Ethics Committee. Introduce the principle of "presumption of fault" and strengthen data compliance and privacy protection. Develop "AI medical liability insurance" with premiums dynamically adjusted based on algorithm transparency and misdiagnosis history. Establish a human-machine co-gove…	DeepSeek-R1	Low quality	Legal and regulatory analysis of medical AI; Medical damage liability; Data compliance and privacy protection; Informed consent in AI-assisted care; Hospital deployment governance of LLMs
Emotion-Aware Embedding Fusion in Large Language Models (Flan-T5, Llama 2, DeepSeek-R1, and ChatGPT 4) for Intelligent Response Generation	Rasool et al.	2025	N/A	To enhance the emotional intelligence and contextual coherence of LLMs for psychotherapy applications by introducing an emotion-aware embedding fusion framework that integrates hierarchical fusion, attention mechanisms, and emotion lexicons.	DeepSeek-R1 demonstrated superior emotional adaptability and balance between empathy and coherence compared to other models. Lexicon integration significantly improved empathy scores across models but sometimes introduced coherence trade-offs. DeepSeek-R1 achieved the highest contextual relevance (0.85±0.04) with lexicon enrichment.	Cross-sectional study	DeepSeek-R1 demonstrated superior emotional adaptability, achieving the highest contextual relevance scores with lexicon enrichment (0.85±0.04) and maintaining a better balance between empathy and coherence compared to ChatGPT-4. It showed strong attention to both contextual ("work": 0.94) and emotional ("angry": 0.85) words, indicating balanced emotional and situational focus.	DeepSeek-R1 showed a coherence trade-off when enriched with emotion lexicons (coherence dropped from 3.5 to 1.8 with NRC integration). It experienced significant performance decreases with certain lexicon combinations, particularly in fluency and coherence metrics.	Future work should focus on fine-tuning LLMs for psychiatric applications with more diverse datasets, implementing long-context models for extended therapy sessions, conducting human evaluations to ensure alignment with therapeutic best practices, and collaborating with mental health practitioners for pilot testing and safety validations.	DeepSeek-R1	Low quality	Psychotherapy; mental health support; AI-driven therapy chatbots; emotion recognition; empathetic response generation
Evaluating the Accuracy and Reliability of Large Language Models (ChatGPT, Claude, DeepSeek,Gemini, Grok, and Le Chat) in Answering Item_x0002_Analyzed Multiple-Choice Questions on Blood Physiology	Agarwal et al.	2025	Agarwal M, Sharma P, Wani P. Evaluating the Accuracy and Reliability of Large Language Models (ChatGPT, Claude, DeepSeek, Gemini, Grok, and Le Chat) in Answering Item-Analyzed Multiple-Choice Questions on Blood Physiology. Cureus. Apr 8, 2025;17(4):e81871. [doi: 10.7759/cureus.81871]	To evaluate the performance of six LLMs in solving item-analyzed multiple-choice questions on blood physiology, and to compare their accuracy and reliability as educational aids.	Claude 3.7 demonstrated the highest reliable accuracy (95%), followed by DeepSeek and Grok (93%). All models performed similarly well, except Le Chat (70%). No significant correlations were found between LLM performance and question difficulty or discrimination power.	Cross-sectional study	DeepSeek demonstrated high accuracy and reliability, with 93% reliability in answering blood physiology MCQs, ranking second among the six models tested.	DeepSeek, along with other models, made errors on specific questions, such as misclassifying anemia types. It incorrectly answered certain questions that required calculation or interpretation.	Recommends exploring LLMs' ability to explain concepts rather than just providing correct answers. Suggests further exploration of advanced LLM capabilities, such as DeepSeek's DeepThink (R1), ChatGPT's Reason, and Gemini's Deep Research, for educational applications in medical training.	DeepSeek-R1	Low quality	Medical education; Physiology education; Multiple-choice question answering
Large Language Models for Transforming Healthcare: A Perspective on DeepSeek‐R1	Zhou et al.	2025	N/A	To comprehensively review the transformative potential, applications, and challenges of DeepSeek-R1 in healthcare, including clinical decision support, patient engagement, medical education, and addressing modality limitations, hallucination risks, and ethical issues.	DeepSeek-R1 offers open-source, low-cost, and interpretable AI with visualized reasoning. It shows promise in diagnosis, treatment planning, EHR management, drug recommendations, mental health, and medical education. Challenges include text-only modality, high hallucination rate, and ethical dilemmas.	Perspective study	Open‑source with freely available model weights; Flexible model scaling for different resource settings; Strong performance on reasoning benchmarks.	Cannot process medical images or non‑textual data	Refine multimodal capabilities to integrate diverse data types (images, videos) while maintaining diagnostic accuracy. Reduce hallucination rates by improving RAG techniques and developing hybrid retrieval‑reasoning pipelines.	DeepSeek‑R1	Low quality	Healthcare transformation: clinical decision support, computer‑aided diagnosis, treatment planning, medical interpretability, risk assessment, patient engagement, medical education
Performance of DeepSeek and GPT Models on Pediatric Board Preparation Questions: Comparative Evaluation	Mansoor et al.	2025	Mansoor M, Ibrahim A, Hamide A. Performance of DeepSeek and GPT Models on Pediatric Board Preparation Questions: Comparative Evaluation. JMIR AI. Aug 27, 2025;4:e76056. [doi: 10.2196/76056]	To evaluate and compare the performance of three leading LLMs (DeepSeek‑R1, ChatGPT‑4, and ChatGPT‑4.5) on pediatric board examination preparation questions and contextualize their performance against human physician benchmarks.	DeepSeek‑R1 achieved the highest accuracy (98.1%), outperforming ChatGPT‑4.5 (96.6%) and ChatGPT‑4 (82.7%). DeepSeek‑R1 exceeded typical American Board of Pediatrics pass rates, while ChatGPT‑4.5 performed at the upper threshold of human performance. Errors most commonly occurred in questions requiring integration of complex clinical presentations with rare disease knowledge.	Cross-sectional study	DeepSeek‑R1 exhibited the highest accuracy (98.1%), exceeding typical American Board of Pediatrics pass rates; demonstrated exceptional performance representing a significant milestone in AI medical knowledge representation.	Errors involved metabolic disorders and rare genetic syndromes requiring correlation between subtle biochemical abnormalities and uncommon clinical presentations; limited research exists on complex clinical reasoning.	Further research on complex clinical reasoning is needed; future applications should focus on AI as a supportive tool that enhances rather than replaces traditional medical education, particularly in areas requiring human judgment, empathy, and ethical decision-making.	DeepSeek‑R1	Low quality	Medical education; board examination preparation; pediatric knowledge assessment; clinical decision support
Performance of ChatGPT-4o and Four Open-Source Large Language Models in Generating Diagnoses Based on China’s Rare Disease Catalog: Comparative Study	Zhong et al.	2025	Zhong W, Liu Y, Liu Y, et al. Performance of ChatGPT-4o and Four Open-Source Large Language Models in Generating Diagnoses Based on China's Rare Disease Catalog: Comparative Study. J Med Internet Res. Jun 18, 2025;27:e69929. [doi: 10.2196/69929]	To evaluate the diagnostic accuracy of ChatGPT‑4o and four open‑source LLMs for rare diseases, assess language effects, and explore retrieval‑augmented generation (RAG) and chain‑of‑thought (CoT) reasoning.	ChatGPT‑4o achieved the highest diagnostic accuracy (90.1%). Language effects varied across models; RAG significantly improved qwen2.5:7b accuracy from 47.9% to 79.3%, while CoT implementation led to performance degradation. Model parameter scale, language alignment, and pretraining data origin critically determined diagnostic performance.	Cross-sectional study	Not explicitly reported; DeepSeek‑R1 was mentioned as a distilled CoT model but was not directly evaluated in the main diagnostic comparison.	The distilled DeepSeek‑R1:7b model markedly underperformed (9.9% accuracy) compared to its base model qwen2.5:7b (47.9%), showing significant accuracy degradation; CoT implementation led to performance loss in this medical diagnostic context.	Future work should integrate multimodal data (imaging and biomarkers) to better replicate real‑world decision‑making; deploy larger CoT variants (eg, DeepSeek‑R1:32b) to maintain diagnostic fidelity; implement post‑distillation medical domain adaptation through targeted fine‑tuning; ensure LLM implementation via hospital‑based on‑premises deployment with mandatory human validation.	DeepSeek‑R1	Low quality	Rare disease diagnosis; phenotype‑based diagnostic assistance; medical education for rare diseases; hospital‑based LLM assistants; diagnostic workflow optimization
Artificial Intelligence in Postoperative Sinus Care: A Comparative Study of ChatGPT-4, Google Gemini, and DeepSeek in patient education and support	Alsudays et al.	2025	Alsudays AM, Almanea KA, Alhajlah AA, Alroqi A. Artificial Intelligence in Postoperative Sinus Care: A Comparative Study of ChatGPT-4, Google Gemini, and DeepSeek in Patient Education and Support. J Craniofac Surg. Mar-Apr 01, 2026;37(3-4):490-493. [doi: 10.1097/SCS.0000000000011922]	To compare the accuracy, readability, and user experience of ChatGPT 4.0, Gemini 1.5 Flash, and DeepSeek R1 in answering common patient questions about androgenetic alopecia.	ChatGPT 4.0 and Gemini 1.5 Flash answered all 12 questions accurately (most rated "satisfactory with minimal corrections"), while DeepSeek R1 answered only 5 questions due to server errors and provided inaccurate content on scarring alopecia. All models generated responses at high school reading levels (10th-11th grade).	Cross-sectional study	Not reported	DeepSeek R1 answered only 5 of 12 questions due to repeated “server busy” errors and prolonged waiting times (15-20 minutes). It provided inaccurate content and lacked warnings about potential misinformation. User experience scores were low for effectiveness and attractiveness.	To improve DeepSeek R1’s effectiveness in patient education, faster and uninterrupted responses are needed, along with interface improvements to enhance user experience. The readability of AI-generated information should be improved to meet recommended levels (6th-8th grade) for public health needs. Expert supervision is emphasized before applying AI-generated information in clinical settings.	DeepSeek-R1	Low quality	Dermatology / Patient education / Androgenetic alopecia / Health information provision
Comparison of ChatGPT and DeepSeek on a Standardized Audiologist Qualification Examination in Chinese: Observational Study	Qi et al.	2025	Qi B, Zheng Y, Wang Y, Xu L. Comparison of ChatGPT and DeepSeek on a Standardized Audiologist Qualification Examination in Chinese: Observational Study. JMIR Form Res. Nov 28, 2025;9:e79534. [doi: 10.2196/79534]	To evaluate the performance of ChatGPT (GPT-4-turbo) and DeepSeek-R1 on a standardized audiologist qualification examination in Chinese and explore their potential applicability in audiology education.	Both models passed the examination (ChatGPT: 80.3%, DeepSeek: 79.3%) with no significant difference. Both performed poorly on graph-based questions (DeepSeek: 36%, ChatGPT: 18%) but well on reverse logic questions. The study suggests both models have potential as supportive tools in audiology education.	Cross-sectional study	Passed the qualification examination (79.3% accuracy); strong professional knowledge and stable reasoning ability; provides complete reasoning process; good performance on reverse logic questions (84% correct).	Poor performance on graph-based questions (36% correct); lower accuracy in behavioral audiology (72%); no overall advantage over ChatGPT in Chinese audiology context; responses still contain error rates requiring educator supervision.	Future evaluations should include open-ended questions to assess ability to handle actual clinical scenarios; incorporate open-ended tasks based on real-world scenarios to systematically evaluate potential and limitations; conduct domain-specific training or fine-tuning to further enhance performance; examine performance with access to more granular category-level results.	DeepSeek-R1	Low quality	Audiology education; hearing care professional qualification assessment; audiology knowledge testing; clinical training support
Evaluating AI-generated patient education materials for spinal surgeries: Comparative analysis of readability and DISCERN quality across ChatGPT and deepseek models	Zhou et al.	2025	N/A	To evaluate the quality (using DISCERN) and readability (using Flesch-Kincaid indices) of patient education materials generated by four AI models (ChatGPT-4o, ChatGPT-o3 mini, DeepSeek-V3, DeepSeek-R1) for three common spinal surgeries.	DeepSeek-R1 produced the most readable responses (FKGL 7.2-9.0), followed by ChatGPT-4o. All models achieved only "fair" quality ratings (DISCERN <60), primarily due to insufficient cited references. DeepSeek-R1 and ChatGPT-4o were recommended for generating patient information due to better readability.	Cross-sectional study	DeepSeek-R1 consistently produced the most readable responses (FKGL 7.2-9.0; FKRE up to 61.4), surpassing ChatGPT-4o and ChatGPT-o3. It generated concise outputs with the shortest average sentence length (9.30-10.25 words per sentence).	All DeepSeek models (V3 and R1) achieved only "fair" DISCERN quality ratings (<60), primarily due to insufficient cited references. The study noted that RAG and citation practices require improvement.	Future research should explore interactive, multimodal approaches (AI-driven videos, interactive graphics, virtual reality), integrate patient feedback, develop AI systems capable of personalized adjustments based on health literacy, and improve citation practices. Real-time knowledge synchronization and web search capabilities should be examined.	DeepSeek-R1 and DeepSeek-V3	Low quality	Patient education; spinal surgery education; health information accessibility
Evaluating the readability and quality of AI-generated scoliosis education materials: a comparative analysis of five language models	Zhao et al.	2025	Zhao M, Zhou M, Han Y, Song X, Zhou Y, He H. Evaluating the readability and quality of AI-generated scoliosis education materials: a comparative analysis of five language models. Sci Rep. Oct 10, 2025;15(1):35454. [doi: 10.1038/s41598-025-19370-3]	To evaluate the readability and informational quality of scoliosis-related content produced by five AI models (ChatGPT-4o, -o1, -o3 mini-high, DeepSeek-V3, and -R1).	DeepSeek-R1 achieved the lowest FKGL (6.2) and the highest FKRE (64.5), indicating superior readability. DISCERN scores were stable across models (~50.5/80), suggesting a fair level of quality. All responses lacked citations.	Cross-sectional study	DeepSeek-R1 produced the most comprehensible content, achieving the lowest FKGL (6.2) and the highest FKRE (64.5), indicating superior readability among the five models.	Despite superior readability, its DISCERN score (~50.5/80) was rated as only “fair,” similar to other models. All responses lacked citations, limiting reliability.	Future advancements should focus on enhancing readability without compromising informational integrity, integrating real-time citation mechanisms to improve trustworthiness, and developing AI systems capable of customizing responses based on users’ health literacy and individual medical conditions.	DeepSeek-R1 and DeepSeek-V3	Low quality	Scoliosis education, orthopedic patient education, health literacy, pediatric and adolescent health
Evaluating the use of advanced large language models to improve readability of head and neck cancer patient education materials	Prasad et al.	2025	Prasad S, Abdennour D, Levkovitz C, et al. Evaluating the use of advanced large language models to improve readability of head and neck cancer patient education materials. Am J Otolaryngol. Nov-Dec 2025;46(6):104744. [doi: 10.1016/j.amjoto.2025.104744]	To evaluate whether six LLMs can improve the readability of head and neck cancer patient education materials to a sixth-grade level while maintaining accuracy.	Baseline FKGL was 10.1 (exceeds recommended 6th grade). Gemini, Copilot, and DeepSeek significantly reduced FKGL (Gemini achieved FKGL≤7 in 81.8% of articles). ChatGPT-4o showed minimal change; Claude increased difficulty. Effectiveness varies substantially among models; clinical oversight remains essential.	Cross-sectional study	Significantly reduced FKGL compared to original articles (P=0.032); achieved FKGL ≤7 in 72.7% of articles	Not the top performer	Evaluate accuracy of rewritten materials by experts before public use; expand application to other specialties, languages, and educational platforms; assess real-world impact on comprehension, decision-making, and health outcomes	DeepSeek-R1 and DeepSeek-V3	Low quality	Patient education; head and neck cancer; readability improvement of patient education materials
Battle of the artificial intelligence:a comprehensive comparative analysis of DeepSeek and ChatGPT for urinary incontinence-related questions	Cao et al.	2025	N/A	To compare the performance of DeepSeek and ChatGPT in answering urinary incontinence-related questions and to delineate their respective strengths and limitations.	Both models showed comparable reliability (mDISCERN scores). DeepSeek outperformed ChatGPT-4.0 in response quality (GQS: 4.76 vs. 4.32) and readability (FRE: 76.43 vs. 70.95). Both lacked sufficient source references. DeepSeek more frequently expressed encouragement or comfort.	Cross-sectional study	DeepSeek achieved a significantly higher mean Global Quality Scale (GQS) score (4.76 vs. 4.32) and superior readability (higher FRE, lower SMOG) compared to ChatGPT-4.0. DeepSeek-R1 more frequently expressed encouragement or comfort.	DeepSeek had a significantly higher word count and, like ChatGPT, lacked sufficient source references in its responses. For the 15 clinical scenario questions, DeepSeek-R1 showed slightly lower full guideline compliance (73.33%) than ChatGPT-4.0 (86.67%).	Future research should explore the establishment of dedicated "medical professional modes" that enforce rigorous source citation to enhance response reliability. Uncertainty scoring could be assigned to each AI-generated response, where models proactively decline to answer if confidence falls below a predefined threshold. Further refinements are necessary before widespread clinical implementation…	DeepSeek-R1 and DeepSeek-V3	Low quality	Urinary incontinence information provision, patient education, and clinical decision support
Quality assessment of DeepSeek-R1’s responses to guideline_x0002_related questions on hip osteoarthritis from AAOS	Guo et al.	2025	Guo Z, Deng Y, Liang C, Zhang H, Li D, Huang M. Quality assessment of DeepSeek-R1's responses to guideline-related questions on hip osteoarthritis from AAOS. Int J Surg. Nov 13, 2025. [doi: 10.1097/JS9.0000000000004034]	To evaluate the quality of responses generated by DeepSeek to guideline-related questions on hip osteoarthritis from the American Academy of Orthopaedic Surgeons, focusing on accuracy, readability, and mention of guidelines.	DeepSeek-R1 demonstrated high accuracy in answering open-ended questions and effectively showcased its chain-of-thought reasoning capabilities. R1 showed better readability than V3, though still requiring a 12th-grade or college freshman reading level. The R1 group had a higher rate of mentioning guidelines.	Cross-sectional study	DeepSeek-R1 demonstrated high accuracy in answering open-ended questions (94.1% completely correct responses across prompt types) and effectively showcased its chain-of-thought reasoning capabilities. It showed better readability than V3 (significantly higher FRES and lower FKGL scores) and had a higher rate of mentioning guidelines.	The R1 group still required a 12th-grade or college freshman reading level for comprehension. The models in the V3 group showed lower accuracy and readability compared to R1. The study noted small sample size limitations and reliance on Flesch-Kincaid metrics may inadequately capture medical terminology complexity.	Future studies should investigate interactive and multimodal methods, integrate patient perspectives to ensure AI-generated health information is accurate, easily accessible, and supportive of well-informed medical decision-making. Recommendations include exploring the adoption of automated assessment tools to reduce subjectivity, conducting lateral comparisons with other AI model, and expanding …	DeepSeek-R1 and DeepSeek-V3	Low quality	Orthopedic clinical decision support; Patient education; Guideline-based information dissemination for hip osteoarthritis
Performance of ChatGPT, Gemini and DeepSeek for non-critical triage support using real-world conversations in emergency department	Lee et al.	2025	N/A	To evaluate the performance of multiple commercial LLMs (including DeepSeek V3 and R1) for non-critical triage support in the emergency department using real-world clinical conversations, with the Korean Triage and Acuity Scale as the gold standard.	Gemini 2.5 flash achieved the highest accuracy (73.8%). GPT-4.1 also showed high accuracy (70.6%) and sensitivity (81.3%). DeepSeek models showed intermediate accuracy (62.7% for V3, 48.4% for R1). R1 had the slowest response time. Few-shot prompting improved performance for most models.	Retrospective study	None specified (DeepSeek models showed intermediate accuracy under zero-shot prompting).	DeepSeek R1 had the lowest accuracy (48.4%) and the slowest response time (35.77s per case) among models. DeepSeek V3 showed intermediate but lower accuracy than top-performing models.	Future research should integrate automatic speech recognition (ASR) to evaluate its effect on triage performance in real-world workflows. On-premise or institutionally hosted LLMs are needed to ensure privacy compliance. The liability for AI-related errors remains unresolved, and systems should only be used as decision-support tools with human oversight.	DeepSeek-R1 and DeepSeek-V3	Moderate quality	Emergency medicine; non-critical triage; emergency department patient acuity classification; real-world clinical conversation analysis
[truncated: 119 more rows]
